# Supplementary material for: 3-(1H-Tetra­zol-5-yl)pyridinium chloride
Source: Acta Crystallogr Sect E Struct Rep Online. 2009 May 23;65(Pt 6):o1391. doi: 10.1107/S1600536809018972 (PMC2969833; doi:10.1107/S1600536809018972)
Supplement: Supplementary file 2 [file e-65-o1391-Isup2.hkl]

# 
# h,k,l, Fc-squared, Fo-squared, sigma(Fo-squared) and status flag 
# 
data_I
_shelx_title ' 1 in P2(1)/c' 
_shelx_refln_list_code          4 
_shelx_F_calc_maximum      183.72 
_exptl_crystal_F_000       376.00 
_reflns_d_resolution_high  0.7740 
 
loop_ 
 _symmetry_equiv_pos_as_xyz 
 'x, y, z' 
 '-x, y+1/2, -z+1/2' 
 '-x, -y, -z' 
 'x, -y-1/2, z-1/2' 
 
_cell_length_a     4.2741 
_cell_length_b     8.1992 
_cell_length_c    23.5588 
_cell_angle_alpha  90.000 
_cell_angle_beta   94.721 
_cell_angle_gamma  90.000 
 
_shelx_F_squared_multiplier     1.000 
 
loop_ 
 _refln_index_h 
 _refln_index_k 
 _refln_index_l 
 _refln_F_squared_calc 
 _refln_F_squared_meas 
 _refln_F_squared_sigma 
 _refln_observed_status 
   1   0   0     3018.55     2900.11     48.49 o 
   2   0   0      761.56      716.12     40.24 o 
   3   0   0        0.07       -0.31      0.77 o 
   4   0   0      214.01      222.97      8.95 o 
   5   0   0        2.93        3.17      2.27 o 
   1   1   0      115.35       96.13      1.83 o 
   2   1   0      503.34      478.78      6.63 o 
   3   1   0      143.94      141.43      3.81 o 
   4   1   0      227.86      234.10      6.05 o 
   5   1   0       51.30       42.61      3.30 o 
   0   2   0    15570.63    13215.43    192.63 o 
   1   2   0      820.93      926.51     23.25 o 
   2   2   0      138.64      129.08      2.37 o 
   3   2   0        0.43        0.08      0.72 o 
   4   2   0       42.90       40.40      2.37 o 
   5   2   0       30.76       38.12      3.76 o 
   1   3   0      266.71      263.47      4.16 o 
   2   3   0      881.22      857.59     13.17 o 
   3   3   0       38.54       33.71      1.57 o 
   4   3   0      180.45      189.60      6.44 o 
   5   3   0        0.84       -1.10      2.33 o 
   0   4   0      377.58      341.92      6.97 o 
   1   4   0      656.39      629.28     13.45 o 
   2   4   0      163.62      161.86      3.74 o 
   3   4   0       28.44       32.48      2.09 o 
   4   4   0       34.19       39.41      3.94 o 
   5   4   0       41.54       43.85      6.72 o 
   1   5   0        7.32        6.33      0.83 o 
   2   5   0     1335.19     1336.14     20.95 o 
   3   5   0        1.62        0.32      1.28 o 
   4   5   0       63.29       68.80      6.84 o 
   0   6   0      140.73      138.56      4.93 o 
   1   6   0       47.66       45.94      1.85 o 
   2   6   0      448.13      410.54      9.42 o 
   3   6   0       12.02       15.08      2.43 o 
   4   6   0        2.56        2.47      2.02 o 
   1   7   0       11.54       14.13      2.08 o 
   2   7   0      215.32      223.15      8.20 o 
   3   7   0       26.26       20.84      3.06 o 
   4   7   0       18.13       15.74      3.10 o 
   0   8   0      202.66      194.79     10.86 o 
   1   8   0        0.78        5.81      2.84 o 
   2   8   0       68.49       56.60      4.22 o 
   3   8   0        3.11        1.26      2.12 o 
   1   9   0       10.80        8.06      2.12 o 
   2   9   0       78.20       74.54      5.16 o 
   0  10   0       76.33       88.30      8.09 o 
   1  10   0        0.10        3.06      2.90 o 
  -5   1   1        1.50        2.41      1.45 o 
  -4   1   1        7.91        7.74      1.39 o 
  -3   1   1      111.81      119.72      3.05 o 
  -2   1   1      437.24      470.86      6.57 o 
  -1   1   1     2155.43     2241.51     29.39 o 
   1   1   1        5.62        5.72      0.45 o 
   2   1   1        2.91        3.49      0.63 o 
   3   1   1        3.40        3.99      0.86 o 
   4   1   1       16.10       19.15      1.75 o 
   5   1   1        1.21        1.87      1.71 o 
  -5   2   1        1.21        2.04      1.92 o 
  -4   2   1       17.26       20.07      2.08 o 
  -3   2   1        6.25        7.75      1.39 o 
  -2   2   1      388.56      397.66      5.94 o 
  -1   2   1     1205.87     1270.77     11.44 o 
   0   2   1      518.85      532.62      7.59 o 
   1   2   1       61.80       65.79      1.54 o 
   2   2   1       50.59       49.38      1.41 o 
   3   2   1       18.32       16.04      1.29 o 
   4   2   1       38.86       39.71      3.07 o 
   5   2   1       27.33       29.66      3.61 o 
  -5   3   1        2.94       -0.09      2.10 o 
  -4   3   1       27.32       23.14      2.25 o 
  -3   3   1       12.95       14.90      1.12 o 
  -2   3   1        0.25        2.24      0.73 o 
  -1   3   1       59.05       66.75      1.73 o 
   0   3   1      267.06      282.52      4.09 o 
   1   3   1        7.54       10.07      0.97 o 
   2   3   1       15.99       22.43      1.08 o 
   3   3   1      105.91       97.18      2.86 o 
   4   3   1       10.14       11.47      2.08 o 
   5   3   1        7.91        9.71      3.83 o 
  -5   4   1       26.42       27.36      4.57 o 
  -4   4   1        9.66       11.70      2.35 o 
  -3   4   1        5.75        4.98      1.30 o 
  -2   4   1       41.75       42.92      1.30 o 
  -1   4   1       44.43       48.55      1.25 o 
   0   4   1      495.67      560.64      7.45 o 
   1   4   1       82.56       92.91      2.41 o 
   2   4   1       77.00       79.38      3.08 o 
   3   4   1       34.57       30.42      1.78 o 
   4   4   1        0.11        6.06      3.60 o 
   5   4   1        1.06        3.82      3.72 o 
  -4   5   1       23.02       23.93      3.15 o 
  -3   5   1      109.36      110.49      5.10 o 
  -2   5   1        0.01       -0.25      0.60 o 
  -1   5   1       46.93       50.78      1.64 o 
   0   5   1        4.00        8.31      0.91 o 
   1   5   1      154.96      157.26      3.77 o 
   2   5   1       33.72       33.83      2.10 o 
   3   5   1       23.87       22.75      2.00 o 
   4   5   1        0.05        0.80      2.04 o 
  -4   6   1        0.68        4.33      3.37 o 
  -3   6   1       62.06       52.44      3.77 o 
  -2   6   1       13.23       16.63      2.15 o 
  -1   6   1       13.75       14.68      1.12 o 
   0   6   1       99.39       92.41      2.66 o 
   1   6   1       70.99       69.17      2.82 o 
   2   6   1      335.56      309.47      7.65 o 
   3   6   1       18.56       17.89      2.48 o 
   4   6   1        3.30        9.62      2.85 o 
  -4   7   1        0.42       -0.41      2.19 o 
  -3   7   1        7.92       12.27      3.32 o 
  -2   7   1       23.30       26.04      2.60 o 
  -1   7   1       62.21       63.09      4.71 o 
   0   7   1       10.12       11.30      1.30 o 
   1   7   1      201.86      212.54      6.12 o 
   2   7   1        8.22       11.02      2.48 o 
   3   7   1       41.75       44.00      5.56 o 
   4   7   1       24.09       22.30      4.47 o 
  -3   8   1        6.53       10.76      2.89 o 
  -2   8   1        2.80        4.27      2.13 o 
  -1   8   1        1.27        1.39      1.29 o 
   0   8   1       25.90       23.74      2.00 o 
   1   8   1        0.93        1.58      1.44 o 
   2   8   1       10.49       13.85      2.60 o 
   3   8   1        0.09       -0.47      1.90 o 
  -2   9   1        5.09        9.57      2.94 o 
  -1   9   1       31.89       22.42      2.86 o 
   0   9   1        1.75        1.27      1.77 o 
   1   9   1        2.49        3.23      1.90 o 
   2   9   1       47.25       47.90      4.22 o 
  -1  10   1        6.52        6.27      4.35 o 
   0  10   1        9.86        9.65      3.22 o 
   1  10   1        7.35        7.45      3.52 o 
  -5   0   2      136.06      141.29     10.40 o 
  -4   0   2        6.91        5.56      1.95 o 
  -3   0   2      346.23      323.72      8.60 o 
  -2   0   2       16.11       22.95      1.16 o 
  -1   0   2      243.68      202.61      5.19 o 
   1   0   2    13037.57    12286.14    189.94 o 
   2   0   2     2847.15     2645.36     53.64 o 
   3   0   2        4.52        6.96      1.34 o 
   4   0   2       36.70       37.41      3.01 o 
   5   0   2       54.78       48.33      5.27 o 
  -5   1   2        5.28        5.38      2.07 o 
  -4   1   2        2.55        1.69      1.11 o 
  -3   1   2     1471.55     1467.34     22.80 o 
  -2   1   2     2605.57     2652.17     31.17 o 
  -1   1   2       74.46       72.59      2.38 o 
   0   1   2      157.18      191.19      2.65 o 
   1   1   2      243.97      245.05      2.81 o 
   2   1   2     1401.04     1403.05     17.90 o 
   3   1   2       15.15       12.45      1.10 o 
   4   1   2      350.11      366.58      8.72 o 
   5   1   2        8.25        8.16      2.77 o 
  -5   2   2       98.69      101.92      5.45 o 
  -4   2   2       38.02       36.77      2.45 o 
  -3   2   2       60.53       52.97      1.84 o 
  -2   2   2       38.08       46.22      1.65 o 
  -1   2   2      328.27      322.94      2.61 o 
   0   2   2      866.89      886.88     11.24 o 
   1   2   2     2114.75     2211.16     22.45 o 
   2   2   2     2906.61     2978.31     37.43 o 
   3   2   2       14.71       13.14      1.23 o 
   4   2   2        1.14        3.40      1.41 o 
   5   2   2        2.51        1.74      2.85 o 
  -5   3   2        0.10        0.59      1.73 o 
  -4   3   2       68.65       66.15      3.36 o 
  -3   3   2      396.21      395.87      9.14 o 
  -2   3   2      444.60      430.04      6.29 o 
  -1   3   2      370.38      359.00      5.37 o 
   0   3   2      866.48      901.34     11.34 o 
   1   3   2        4.19        4.21      1.01 o 
   2   3   2      592.06      594.53     11.92 o 
   3   3   2      142.20      143.92      3.67 o 
   4   3   2      134.57      141.10      5.05 o 
   5   3   2       20.29       12.50      5.87 o 
  -5   4   2        5.52        3.99      3.09 o 
  -4   4   2      142.17      149.96      6.78 o 
  -3   4   2      120.67      127.61      6.24 o 
  -2   4   2       67.14       61.25      2.42 o 
  -1   4   2      147.17      136.24      6.14 o 
   0   4   2     3112.50     3102.72     41.83 o 
   1   4   2       12.88        8.24      0.76 o 
   2   4   2      699.52      703.24     11.25 o 
   3   4   2       53.05       50.14      2.54 o 
   4   4   2        0.03        0.44      1.32 o 
   5   4   2        0.16        2.56      3.63 o 
  -4   5   2       44.57       41.96      3.88 o 
  -3   5   2      170.04      165.16      7.98 o 
  -2   5   2       40.10       44.44      2.60 o 
  -1   5   2     1812.17     1866.38     37.06 o 
   0   5   2        3.27        4.86      1.16 o 
   1   5   2      108.65      116.55      2.82 o 
   2   5   2      201.84      205.06      4.52 o 
   3   5   2      158.74      159.79      4.97 o 
   4   5   2       70.55       74.63      4.54 o 
  -4   6   2       37.90       47.61      4.31 o 
  -3   6   2       20.86       21.34      2.47 o 
  -2   6   2       15.55       15.41      2.16 o 
  -1   6   2      324.62      291.00      6.73 o 
   0   6   2      910.78      946.01     15.59 o 
   1   6   2       57.68       59.19      2.16 o 
   2   6   2      410.63      396.45      9.23 o 
   3   6   2        1.54        1.82      1.55 o 
   4   6   2        2.15        0.31      2.41 o 
  -4   7   2        3.09        3.26      2.50 o 
  -3   7   2       85.97       84.14      5.04 o 
  -2   7   2       15.36       19.19      2.58 o 
  -1   7   2      112.03      106.19      3.90 o 
   0   7   2      398.45      398.86      8.29 o 
   1   7   2      180.91      172.90      4.57 o 
   2   7   2       13.54       14.62      1.98 o 
   3   7   2        4.09        7.72      2.29 o 
   4   7   2      115.47      108.54      8.72 o 
  -3   8   2        2.00        2.65      2.24 o 
  -2   8   2       23.56       19.08      2.67 o 
  -1   8   2      166.28      165.61      5.78 o 
   0   8   2       32.22       31.68      2.70 o 
   1   8   2       40.11       42.67      2.76 o 
   2   8   2       26.66       29.78      3.67 o 
   3   8   2       12.56       12.55      2.80 o 
  -2   9   2       95.80       95.64      8.25 o 
  -1   9   2       15.28       20.82      3.25 o 
   0   9   2       47.32       50.44      3.83 o 
   1   9   2       52.84       57.60      4.29 o 
   2   9   2        3.45        0.49      1.94 o 
  -1  10   2        8.30       10.42      3.60 o 
   0  10   2        8.05       12.14      3.38 o 
   1  10   2       39.59       48.90      5.64 o 
  -5   1   3        0.09       -0.05      1.72 o 
  -4   1   3        7.18        6.67      1.54 o 
  -3   1   3       36.85       39.30      2.57 o 
  -2   1   3      127.58      132.65      2.37 o 
  -1   1   3      222.07      215.51      3.36 o 
   0   1   3      373.30      353.31      4.16 o 
   1   1   3       84.44       78.71      1.23 o 
   2   1   3        6.25       10.99      0.77 o 
   3   1   3       42.02       47.89      1.89 o 
   4   1   3        0.00        0.63      1.19 o 
   5   1   3       15.42       16.68      3.29 o 
  -5   2   3        5.07        6.60      2.42 o 
  -4   2   3       14.80       16.86      1.92 o 
  -3   2   3       10.77       13.22      1.41 o 
  -2   2   3       13.59       14.42      1.00 o 
  -1   2   3        7.35        7.98      0.70 o 
   0   2   3       73.53       61.94      1.36 o 
   1   2   3      284.56      316.52      5.57 o 
   2   2   3      596.97      661.86      9.50 o 
   3   2   3      128.11      129.91      3.42 o 
   4   2   3       34.01       37.12      2.15 o 
   5   2   3       61.05       52.08      5.09 o 
  -5   3   3        0.13       -1.15      2.29 o 
  -4   3   3        0.79        2.25      1.50 o 
  -3   3   3       19.68       20.63      1.63 o 
  -2   3   3      120.99      124.32      2.79 o 
  -1   3   3       45.78       50.11      1.54 o 
   0   3   3       79.40       72.63      1.64 o 
   1   3   3      846.71      895.29     11.22 o 
   2   3   3        0.56        1.06      0.66 o 
   3   3   3      166.56      177.61      4.48 o 
   4   3   3      113.11      110.65      4.26 o 
   5   3   3        1.17        0.76      3.02 o 
  -5   4   3        1.33       -0.51      2.36 o 
  -4   4   3       22.57       20.43      2.61 o 
  -3   4   3       24.58       27.96      2.59 o 
  -2   4   3        4.38       11.78      1.91 o 
  -1   4   3      413.64      481.29      7.80 o 
   0   4   3      131.43      139.48      3.05 o 
   1   4   3        9.40       11.13      0.85 o 
   2   4   3        6.80        6.86      1.00 o 
   3   4   3        1.74        2.45      0.95 o 
   4   4   3        3.63        1.50      1.44 o 
   5   4   3        0.41        7.29      4.24 o 
  -4   5   3       10.95        7.69      2.51 o 
  -3   5   3      228.56      232.01      8.31 o 
  -2   5   3       59.13       55.41      2.97 o 
  -1   5   3      130.29      123.88      3.29 o 
   0   5   3       10.84        9.00      1.03 o 
   1   5   3        0.21       -0.72      0.72 o 
   2   5   3        7.15        9.77      1.23 o 
   3   5   3        7.38        4.54      1.28 o 
   4   5   3       36.46       39.07      3.56 o 
  -4   6   3       14.17       12.49      2.55 o 
  -3   6   3        8.04       13.76      2.33 o 
  -2   6   3      397.90      397.25     11.64 o 
  -1   6   3       69.27       70.22      2.79 o 
   0   6   3      272.29      289.89     18.58 o 
   1   6   3      101.40      104.03      5.39 o 
   2   6   3      184.55      182.39      4.59 o 
   3   6   3       45.64       39.59      3.27 o 
   4   6   3        2.01        1.57      2.30 o 
  -4   7   3        0.99        0.39      2.50 o 
  -3   7   3       26.48       25.95      3.97 o 
  -2   7   3        0.15       -1.11      1.64 o 
  -1   7   3        9.58       12.92      1.59 o 
   0   7   3        9.60        6.95      1.63 o 
   1   7   3        1.54        0.14      1.03 o 
   2   7   3        0.15        0.18      1.32 o 
   3   7   3       69.76       67.58      4.50 o 
   4   7   3       19.22       23.21      4.63 o 
  -3   8   3        8.78        5.64      2.49 o 
  -2   8   3        9.01       12.80      2.59 o 
  -1   8   3        0.45        0.71      1.67 o 
   0   8   3      103.79      111.04      5.73 o 
   1   8   3      127.73      115.16      4.62 o 
   2   8   3        6.46       12.64      2.47 o 
   3   8   3       32.39       33.86      3.65 o 
  -2   9   3        0.02        1.13      2.11 o 
  -1   9   3        6.16        9.76      2.67 o 
   0   9   3        1.58        2.77      2.11 o 
   1   9   3        0.86       -1.97      2.02 o 
   2   9   3        0.05       -1.91      2.26 o 
  -1  10   3        0.61        8.11      2.93 o 
   0  10   3        3.95        6.09      3.22 o 
   1  10   3        0.89        0.49      2.77 o 
  -5   0   4      108.23      107.10      8.71 o 
  -4   0   4       42.36       47.45      4.94 o 
  -3   0   4      153.15      142.33      4.88 o 
  -2   0   4       23.90       23.07      2.88 o 
  -1   0   4     2796.86     2798.04    203.69 o 
   0   0   4     2141.06     1821.99     16.41 o 
   1   0   4     1929.88     1932.30     27.67 o 
   2   0   4      254.01      219.16      7.14 o 
   3   0   4      472.85      485.54     12.33 o 
   4   0   4      171.25      185.24      7.37 o 
   5   0   4        0.13       -2.06      2.74 o 
  -5   1   4       27.08       27.71      4.89 o 
  -4   1   4        0.03        4.24      2.79 o 
  -3   1   4      124.19      122.04      4.26 o 
  -2   1   4       31.44       34.28      1.25 o 
  -1   1   4    33753.81    28207.59    397.96 o 
   0   1   4     1309.78     1216.73     20.45 o 
   1   1   4     1626.22     1647.15     19.78 o 
   2   1   4        0.29        1.67      0.84 o 
   3   1   4      489.19      514.05      9.45 o 
   4   1   4      222.25      224.96      6.04 o 
   5   1   4       45.15       44.82      4.80 o 
  -5   2   4       41.57       44.82      3.57 o 
  -4   2   4       39.97       39.70      2.54 o 
  -3   2   4      315.21      293.31      7.46 o 
  -2   2   4       34.77       34.54      1.61 o 
  -1   2   4       28.62       29.37      0.97 o 
   0   2   4      658.22      703.15      8.89 o 
   1   2   4      633.80      613.53      7.64 o 
   2   2   4      247.71      229.25      3.94 o 
   3   2   4      651.16      673.71     11.80 o 
   4   2   4       29.26       29.42      1.93 o 
   5   2   4        0.02        1.62      2.38 o 
  -5   3   4        1.52        1.43      2.11 o 
  -4   3   4        0.46        0.59      1.25 o 
  -3   3   4      169.31      158.02      5.35 o 
  -2   3   4      679.11      662.30     16.23 o 
  -1   3   4     1721.62     1711.60     66.60 o 
   0   3   4      985.14     1012.68     15.75 o 
   1   3   4        0.40        2.47      0.80 o 
   2   3   4       43.72       44.45      1.69 o 
   3   3   4      277.39      291.58      6.30 o 
   4   3   4       80.97       83.35      3.29 o 
   5   3   4       68.08       42.02     33.63 o 
  -5   4   4       44.21       40.28      4.72 o 
  -4   4   4       16.90       15.53      2.74 o 
  -3   4   4      529.90      516.88     23.65 o 
  -2   4   4       53.09       50.70      2.47 o 
  -1   4   4       30.58       31.72      1.21 o 
   0   4   4       50.98       36.77      1.97 o 
   1   4   4     1435.18     1445.55     19.82 o 
   2   4   4      339.07      334.13      6.25 o 
   3   4   4      130.24      130.93      3.72 o 
   4   4   4       13.50       14.97      1.93 o 
  -4   5   4        3.06        3.25      2.22 o 
  -3   5   4      533.55      492.74     16.43 o 
  -2   5   4       19.58       19.73      2.18 o 
  -1   5   4      219.38      205.30      4.65 o 
   0   5   4      498.39      490.23      9.05 o 
   1   5   4       18.19       17.51      1.17 o 
   2   5   4        1.05        2.91      1.63 o 
   3   5   4       23.70       24.91      1.78 o 
   4   5   4       93.98      103.82      7.33 o 
  -4   6   4        3.84        5.35      2.46 o 
  -3   6   4      178.51      171.55      6.94 o 
  -2   6   4       17.77       19.95      2.45 o 
  -1   6   4        9.77        9.94      1.57 o 
   0   6   4        2.60        2.29      1.47 o 
   1   6   4     1191.60     1212.44     20.86 o 
   2   6   4        3.52        6.58      1.24 o 
   3   6   4      137.63      137.16      6.55 o 
   4   6   4        0.15        3.82      2.98 o 
  -4   7   4       13.64        7.66      3.00 o 
  -3   7   4       41.51       37.13      3.72 o 
  -2   7   4        7.56       10.33      1.95 o 
  -1   7   4      158.50      150.25      4.76 o 
   0   7   4       17.46       25.36      2.16 o 
   1   7   4      394.16      378.50      8.47 o 
   2   7   4       88.79       84.11      5.05 o 
   3   7   4       16.88       21.54      3.06 o 
   4   7   4        0.18        0.00      4.31 o 
  -3   8   4       61.71       67.27      5.10 o 
  -2   8   4        1.28        0.93      1.79 o 
  -1   8   4        8.30        5.40      1.86 o 
   0   8   4        0.31        2.71      1.48 o 
   1   8   4      227.52      237.70      7.56 o 
   2   8   4       23.60       29.04      4.29 o 
   3   8   4        3.40        2.00      2.17 o 
  -2   9   4        9.11        7.75      2.64 o 
  -1   9   4      106.24      114.99      6.39 o 
   0   9   4       22.10       20.24      2.63 o 
   1   9   4        8.48       14.91      2.70 o 
   2   9   4        2.47        3.46      2.80 o 
  -1  10   4        2.99        5.48      3.22 o 
   0  10   4        0.01       -0.37      2.34 o 
   1  10   4       38.44       41.12      5.25 o 
  -5   1   5        0.95        3.48      2.18 o 
  -4   1   5        7.02        8.93      1.42 o 
  -3   1   5      115.47      120.48      3.61 o 
  -2   1   5     1661.26     1760.59     21.08 o 
  -1   1   5     3054.29     3156.33     26.16 o 
   0   1   5      159.52      159.64      2.64 o 
   1   1   5        8.31        3.88      0.61 o 
   2   1   5        0.20        0.72      0.49 o 
   3   1   5      104.18      103.83      2.77 o 
   4   1   5       29.20       32.68      2.37 o 
   5   1   5        2.08        1.29      2.42 o 
  -5   2   5        1.77       -0.90      2.67 o 
  -4   2   5        0.64        0.81      1.11 o 
  -3   2   5       31.29       37.41      3.45 o 
  -2   2   5      865.36      872.44     13.66 o 
  -1   2   5        1.19        1.47      0.22 o 
   0   2   5       90.59       93.69      1.51 o 
   1   2   5      188.42      196.39      2.87 o 
   2   2   5       38.77       37.71      1.87 o 
   3   2   5        4.30        6.88      1.03 o 
   4   2   5        0.21       -0.41      0.99 o 
   5   2   5        0.10        2.35      3.07 o 
  -5   3   5        0.93        1.37      1.78 o 
  -4   3   5        0.17       -0.25      2.23 o 
  -3   3   5        1.54        2.46      1.24 o 
  -2   3   5      406.54      412.80      6.89 o 
  -1   3   5       41.67       30.83      1.54 o 
   0   3   5      252.16      302.56      4.06 o 
   1   3   5      101.63      122.61      2.40 o 
   2   3   5      240.29      271.56      5.03 o 
   3   3   5       27.79       26.63      1.64 o 
   4   3   5       77.67       70.78      6.28 o 
   5   3   5       17.92       26.79      5.26 o 
  -5   4   5        0.21        1.60      2.48 o 
  -4   4   5       33.28       35.62      3.55 o 
  -3   4   5       21.39       17.32      2.39 o 
  -2   4   5       79.34       72.18      6.12 o 
  -1   4   5        5.43        6.57      1.60 o 
   0   4   5      391.39      425.20      9.95 o 
   1   4   5       30.82       41.98      1.45 o 
   2   4   5       67.41       61.45      2.16 o 
   3   4   5        0.65        0.08      0.91 o 
   4   4   5       26.23       23.30      3.75 o 
  -4   5   5       47.69       42.56      3.92 o 
  -3   5   5       15.69       23.01      2.47 o 
  -2   5   5       25.82       25.80      2.19 o 
  -1   5   5      227.70      242.63      8.03 o 
   0   5   5       95.57      104.25      3.04 o 
   1   5   5       17.49       21.07      1.37 o 
   2   5   5       22.86       21.38      2.07 o 
   3   5   5       10.19       11.81      2.72 o 
   4   5   5        0.50       -2.39      2.47 o 
  -4   6   5        0.01        2.23      3.08 o 
  -3   6   5        0.90        0.63      1.65 o 
  -2   6   5        3.68        2.16      1.47 o 
  -1   6   5        4.16        2.47      1.10 o 
   0   6   5       40.62       44.89      1.80 o 
   1   6   5      167.87      163.34      4.33 o 
   2   6   5       28.54       33.32      2.02 o 
   3   6   5       74.33       76.45      3.79 o 
   4   6   5        1.64        1.61      2.67 o 
  -4   7   5        1.15        1.70      2.08 o 
  -3   7   5        0.19        0.44      1.61 o 
  -2   7   5        0.03        3.32      1.83 o 
  -1   7   5      104.41       92.77      3.61 o 
   0   7   5       35.74       38.14      2.32 o 
   1   7   5      144.07      124.57      3.85 o 
   2   7   5       52.75       48.60      2.52 o 
   3   7   5      109.04      112.87      6.01 o 
  -3   8   5        1.90        1.48      1.98 o 
  -2   8   5        7.46        7.59      2.65 o 
  -1   8   5       19.87       17.69      2.52 o 
   0   8   5      102.01       99.99      4.42 o 
   1   8   5       46.51       42.63      2.85 o 
   2   8   5        0.19        4.21      1.96 o 
   3   8   5        1.09        1.30      2.13 o 
  -2   9   5        3.59        4.00      2.51 o 
  -1   9   5        4.45        7.84      2.43 o 
   0   9   5       18.77       18.86      2.56 o 
   1   9   5        1.65       -0.17      1.75 o 
   2   9   5        4.28        2.46      2.68 o 
  -1  10   5        1.27       -1.06      3.99 o 
   0  10   5        1.10        3.11      3.27 o 
   1  10   5       13.02       14.43      3.84 o 
  -5   0   6        1.33        0.99      2.84 o 
  -4   0   6      683.85      675.87     23.53 o 
  -3   0   6      204.54      203.93      6.35 o 
  -2   0   6      100.82      105.51      3.11 o 
  -1   0   6      354.67      354.63      6.73 o 
   0   0   6     1233.95     1343.72     16.58 o 
   1   0   6     3884.67     3519.83     66.60 o 
   2   0   6      215.96      201.33      4.35 o 
   3   0   6      655.14      538.28     69.52 o 
   4   0   6       73.18       73.74      5.83 o 
   5   0   6      174.14      166.61     11.02 o 
  -5   1   6        0.01        1.03      1.96 o 
  -4   1   6       10.82       13.33      2.27 o 
  -3   1   6        2.35        1.62      0.83 o 
  -2   1   6        9.79        7.17      0.80 o 
  -1   1   6      742.59      729.12      9.44 o 
   0   1   6     5761.05     6187.78     53.80 o 
   1   1   6     3253.11     3351.27     30.96 o 
   2   1   6        4.16        4.70      0.98 o 
   3   1   6       52.48       57.23      1.92 o 
   4   1   6       40.12       43.18      2.64 o 
   5   1   6      215.76      214.61     11.36 o 
  -5   2   6       16.06       19.47      3.48 o 
  -4   2   6      133.72      129.28      6.30 o 
  -3   2   6      656.18      668.66     13.83 o 
  -2   2   6       44.85       54.90      3.58 o 
  -1   2   6      710.58      723.00     10.77 o 
   0   2   6       80.54       81.50      1.42 o 
   1   2   6     3851.55     3920.08     42.26 o 
   2   2   6       15.82        8.43      0.78 o 
   3   2   6      419.98      415.91      7.97 o 
   4   2   6       40.49       43.78      3.85 o 
   5   2   6        1.32        4.30      2.93 o 
  -5   3   6       31.09       36.16      4.13 o 
  -4   3   6        7.10        9.41      1.82 o 
  -3   3   6        2.82        4.21      1.14 o 
  -2   3   6        9.85        6.31      0.70 o 
  -1   3   6     3476.78     3299.77    113.06 o 
   0   3   6      196.33      180.65      3.89 o 
   1   3   6     2689.33     2837.81     35.97 o 
   2   3   6       16.69       13.52      1.02 o 
   3   3   6       32.81       31.70      1.78 o 
   4   3   6        0.02        1.46      1.39 o 
   5   3   6       80.22       77.79      8.29 o 
  -5   4   6       57.95       51.69      4.99 o 
  -4   4   6       41.65       44.58      3.50 o 
  -3   4   6       29.40       30.27      2.69 o 
  -2   4   6      276.39      295.80     14.07 o 
  -1   4   6       11.59        8.51      0.84 o 
   0   4   6       40.91       46.79      1.34 o 
   1   4   6      595.85      604.26      9.57 o 
   2   4   6       86.75       81.27      2.50 o 
   3   4   6      439.16      438.68      9.39 o 
   4   4   6       43.81       46.29      3.86 o 
  -4   5   6       17.72       20.67      3.02 o 
  -3   5   6        1.23        1.36      1.68 o 
  -2   5   6      311.74      301.33      8.73 o 
  -1   5   6      890.14      879.92     15.58 o 
   0   5   6       14.65       11.28      1.31 o 
   1   5   6      856.54      900.71     14.99 o 
   2   5   6        0.22       -1.00      1.00 o 
   3   5   6       10.25       14.15      1.51 o 
   4   5   6        2.34        4.33      2.61 o 
  -4   6   6       35.52       41.63      4.22 o 
  -3   6   6        4.22       10.40      2.09 o 
  -2   6   6      217.61      209.04      7.45 o 
  -1   6   6       24.47       30.86      1.86 o 
   0   6   6        4.40        3.53      1.81 o 
   1   6   6      148.82      156.17      4.16 o 
   2   6   6       19.82       18.47      1.65 o 
   3   6   6      368.26      358.05     17.83 o 
   4   6   6        7.26       12.43      3.53 o 
  -4   7   6        0.01        0.09      2.12 o 
  -3   7   6        0.02       -1.88      1.88 o 
  -2   7   6       93.50       87.56      4.80 o 
  -1   7   6      250.83      240.43      6.63 o 
   0   7   6       14.75       19.16      1.87 o 
   1   7   6      237.44      239.31      6.04 o 
   2   7   6       37.60       39.79      2.55 o 
   3   7   6       38.12       41.85      3.94 o 
  -3   8   6       45.05       57.77      4.82 o 
  -2   8   6       22.94       22.90      3.06 o 
  -1   8   6      113.44      119.59      5.81 o 
   0   8   6      197.68      180.25      6.48 o 
   1   8   6        8.93       10.57      1.63 o 
   2   8   6       91.77       93.37      5.36 o 
   3   8   6       58.08       62.05      6.08 o 
  -2   9   6       29.92       24.45      4.95 o 
  -1   9   6        3.00        2.35      2.08 o 
   0   9   6       11.64       12.16      2.10 o 
   1   9   6       23.52       22.35      3.05 o 
   2   9   6        3.44       11.76      3.62 o 
  -1  10   6        8.11       10.58      3.63 o 
   0  10   6        2.97        1.53      2.69 o 
   1  10   6        3.02        1.41      2.78 o 
  -5   1   7       13.42       15.48      2.93 o 
  -4   1   7        1.01       -1.24      1.32 o 
  -3   1   7        5.49       13.12      2.10 o 
  -2   1   7       22.09       22.37      0.91 o 
  -1   1   7     1209.02     1270.14     15.78 o 
   0   1   7      105.59      112.20      2.20 o 
   1   1   7      192.58      178.93      4.57 o 
   2   1   7      181.84      191.92      3.62 o 
   3   1   7      167.04      164.23      4.03 o 
   4   1   7      173.80      179.63      7.99 o 
   5   1   7       30.36       27.92      4.54 o 
  -5   2   7        0.65        2.70      2.65 o 
  -4   2   7       11.81       13.97      2.00 o 
  -3   2   7      120.07      121.78      3.89 o 
  -2   2   7      139.40      149.91      8.24 o 
  -1   2   7      241.78      291.60      7.13 o 
   0   2   7      272.88      260.96      3.49 o 
   1   2   7       22.55       25.11      1.27 o 
   2   2   7      279.51      311.58      6.59 o 
   3   2   7      209.63      217.49      4.83 o 
   4   2   7       24.62       27.77      2.75 o 
   5   2   7        3.90        5.49      3.08 o 
  -5   3   7        3.35        5.00      4.18 o 
  -4   3   7       48.76       42.29      2.70 o 
  -3   3   7        8.11       14.04      1.49 o 
  -2   3   7      151.08      158.63      5.83 o 
  -1   3   7      894.05      930.93     12.25 o 
   0   3   7       86.50       93.46      2.22 o 
   1   3   7      270.83      297.19      5.40 o 
   2   3   7       24.07       23.53      1.26 o 
   3   3   7        2.47        3.80      0.89 o 
   4   3   7       42.88       37.09      2.40 o 
   5   3   7        5.85        5.02      3.74 o 
  -5   4   7        0.24        4.35      2.62 o 
  -4   4   7       67.25       66.65      4.23 o 
  -3   4   7      207.95      200.80      7.72 o 
  -2   4   7       11.47       13.52      1.68 o 
  -1   4   7        1.49        4.42      0.73 o 
   0   4   7      143.25      159.08      2.98 o 
   1   4   7        1.02        0.91      0.88 o 
   2   4   7       10.54        9.67      1.17 o 
   3   4   7      137.94      130.77      3.95 o 
   4   4   7        1.01        0.76      1.97 o 
  -4   5   7        1.69       -0.52      1.94 o 
  -3   5   7      100.13       93.28      4.69 o 
  -2   5   7        0.05       -0.64      1.62 o 
  -1   5   7        2.79        5.78      1.75 o 
   0   5   7      100.50       99.07      2.50 o 
   1   5   7       52.34       55.14      2.13 o 
   2   5   7       25.59       33.23      1.95 o 
   3   5   7       22.78       20.37      1.72 o 
   4   5   7        0.47       11.36      8.81 o 
  -4   6   7       12.49       17.96      3.31 o 
  -3   6   7        4.12       11.13      2.48 o 
  -2   6   7       34.89       29.99      3.57 o 
  -1   6   7       52.19       55.23      2.47 o 
   0   6   7       20.40       19.64      1.38 o 
   1   6   7       22.18       22.65      1.67 o 
   2   6   7      220.28      233.05      6.01 o 
   3   6   7       21.03       22.05      3.16 o 
   4   6   7        0.78       -3.84      3.84 o 
  -4   7   7        0.51        1.82      2.49 o 
  -3   7   7       45.21       39.09      3.35 o 
  -2   7   7       19.86       22.38      3.28 o 
  -1   7   7      274.24      277.17      8.33 o 
   0   7   7      347.75      326.64      8.80 o 
   1   7   7        0.56       -0.31      0.96 o 
   2   7   7       11.55       17.96      1.95 o 
   3   7   7        0.13       -1.33      2.23 o 
  -3   8   7        1.92        3.69      2.43 o 
  -2   8   7       16.70       16.68      2.89 o 
  -1   8   7       15.45       21.94      3.40 o 
   0   8   7        6.98        6.48      2.16 o 
   1   8   7        8.59        9.57      1.98 o 
   2   8   7       30.29       27.48      3.31 o 
   3   8   7       22.28       25.33      4.68 o 
  -2   9   7        2.35        4.13      2.47 o 
  -1   9   7       10.51       13.23      3.26 o 
   0   9   7       26.30       26.22      3.39 o 
   1   9   7        0.00        0.76      1.79 o 
   2   9   7       15.71       23.33      4.35 o 
  -1  10   7        1.31        1.76      5.23 o 
   0  10   7        3.68        7.24      3.42 o 
   1  10   7        0.04       -1.20      2.46 o 
  -5   0   8        0.08        3.38      4.26 o 
  -4   0   8       49.24       52.90      3.56 o 
  -3   0   8      205.24      215.41      8.98 o 
  -2   0   8     4155.46     4367.24     79.45 o 
  -1   0   8      170.06      176.99      3.78 o 
   0   0   8     2444.33     2462.90     34.01 o 
   1   0   8       22.41       20.32      5.51 o 
   2   0   8     1228.05     1224.96     34.12 o 
   3   0   8     1334.44     1276.90     28.61 o 
   4   0   8       19.38       20.83      3.74 o 
   5   0   8        4.41        6.91      3.63 o 
  -5   1   8        7.42        7.80      2.69 o 
  -4   1   8       69.10       72.88      3.68 o 
  -3   1   8        0.01       -0.47      0.67 o 
  -2   1   8      367.43      409.72     12.94 o 
  -1   1   8        0.99       -0.09      0.53 o 
   0   1   8     1712.91     1741.18     19.17 o 
   1   1   8      221.17      175.17      2.90 o 
   2   1   8     1135.51     1144.42     13.21 o 
   3   1   8       24.12       23.02      2.88 o 
   4   1   8       21.09       21.58      3.33 o 
   5   1   8       11.07       15.92      4.74 o 
  -5   2   8        3.27        3.96      2.43 o 
  -4   2   8       63.49       60.12      3.19 o 
  -3   2   8      137.94      134.18      3.96 o 
  -2   2   8     3116.50     3144.71     47.33 o 
  -1   2   8       55.52       73.31      1.75 o 
   0   2   8      350.50      342.78      4.52 o 
   1   2   8       29.72       29.85      1.43 o 
   2   2   8     1620.21     1607.32     25.78 o 
   3   2   8      331.85      317.06      7.60 o 
   4   2   8      100.40       89.34      4.73 o 
   5   2   8       22.83       31.25      5.48 o 
  -5   3   8        0.66        0.68      2.98 o 
  -4   3   8      135.69      149.17      6.62 o 
  -3   3   8       17.92       17.67      2.00 o 
  -2   3   8        1.07        2.82      1.20 o 
  -1   3   8      196.19      179.65      3.28 o 
   0   3   8      463.30      436.99      6.70 o 
   1   3   8     1499.82     1545.88     21.30 o 
   2   3   8      212.20      214.36      4.33 o 
   3   3   8      134.75      132.63      3.75 o 
   4   3   8       37.89       38.34      3.21 o 
  -4   4   8      275.19      259.34      9.79 o 
  -3   4   8       47.33       47.39      3.35 o 
  -2   4   8      356.34      343.78     10.68 o 
  -1   4   8      593.18      590.82      9.77 o 
   0   4   8      159.19      176.68      3.33 o 
   1   4   8        5.38        5.89      0.91 o 
   2   4   8      148.50      152.22      3.76 o 
   3   4   8      199.45      200.38      5.21 o 
   4   4   8       61.89       58.04      5.05 o 
  -4   5   8       23.01       30.18      3.54 o 
  -3   5   8       64.50       64.14      3.62 o 
  -2   5   8       92.64       88.83      3.97 o 
  -1   5   8        0.11       -0.94      1.10 o 
   0   5   8      843.74      843.41     13.13 o 
   1   5   8      465.24      468.63      8.97 o 
   2   5   8      152.04      161.91      4.42 o 
   3   5   8        4.46        6.73      1.40 o 
   4   5   8        3.01        2.09      2.36 o 
  -4   6   8       52.95       48.30      4.53 o 
  -3   6   8        1.81        2.37      1.68 o 
  -2   6   8      187.56      164.10     14.50 o 
  -1   6   8      106.43      118.41      3.84 o 
   0   6   8       28.83       28.65      1.56 o 
   1   6   8       94.46       91.72      3.19 o 
   2   6   8       15.75       16.59      1.71 o 
   3   6   8       28.99       31.72      3.08 o 
   4   6   8       47.78       60.68      7.65 o 
  -3   7   8        3.37        2.23      2.56 o 
  -2   7   8        9.50        5.22      1.76 o 
  -1   7   8        0.24        0.49      1.29 o 
   0   7   8      754.99      731.64     17.01 o 
   1   7   8        3.81        3.35      1.28 o 
   2   7   8      108.19      102.58      3.97 o 
   3   7   8       12.16       14.39      4.09 o 
  -3   8   8        0.22       -2.61      2.61 o 
  -2   8   8       57.21       62.10      4.61 o 
  -1   8   8       40.88       33.83      3.33 o 
   0   8   8       55.68       61.64      3.73 o 
   1   8   8       34.89       33.03      3.21 o 
   2   8   8       10.57       11.21      2.83 o 
   3   8   8       10.33       17.51      6.23 o 
  -2   9   8       10.81       12.57      3.06 o 
  -1   9   8       19.45       22.19      3.64 o 
   0   9   8       58.64       62.21      3.89 o 
   1   9   8       32.65       35.76      3.83 o 
   2   9   8        5.99        3.09      3.17 o 
  -1  10   8       13.35       18.29      4.33 o 
   0  10   8        0.26        8.32      4.83 o 
  -5   1   9        2.61        0.89      1.89 o 
  -4   1   9        3.08        3.92      1.45 o 
  -3   1   9        3.58        3.82      1.08 o 
  -2   1   9      127.88      140.30      2.82 o 
  -1   1   9        2.49        2.28      0.61 o 
   0   1   9      141.47      141.29      2.39 o 
   1   1   9      112.47      130.10      2.44 o 
   2   1   9       40.92       36.24      1.60 o 
   3   1   9        1.39        2.55      1.41 o 
   4   1   9       16.11       20.06      2.92 o 
   5   1   9       17.86       17.29      4.09 o 
  -5   2   9        1.31       -0.89      2.10 o 
  -4   2   9        4.20        1.86      1.29 o 
  -3   2   9      619.67      626.56     13.21 o 
  -2   2   9      900.16      925.57     15.73 o 
  -1   2   9       43.03       38.47      1.11 o 
   0   2   9      185.28      192.21      3.06 o 
   1   2   9      175.71      180.78      2.92 o 
   2   2   9       26.74       23.21      0.96 o 
   3   2   9       48.58       51.61      3.52 o 
   4   2   9       33.49       32.46      3.99 o 
   5   2   9        0.00       -1.75      2.79 o 
  -5   3   9       23.23       26.29      4.73 o 
  -4   3   9        0.40        1.33      1.78 o 
  -3   3   9      207.21      182.73      5.07 o 
  -2   3   9       44.40       41.31      1.63 o 
  -1   3   9      641.48      678.15     14.12 o 
   0   3   9      174.17      195.18      3.45 o 
   1   3   9        2.34        4.38      0.79 o 
   2   3   9        0.03       -0.84      0.84 o 
   3   3   9        3.30        3.46      1.12 o 
   4   3   9        3.41        3.05      1.75 o 
  -4   4   9       47.48       47.81      4.12 o 
  -3   4   9       38.40       39.85      3.17 o 
  -2   4   9        0.25        1.25      1.39 o 
  -1   4   9      109.51      119.36      3.72 o 
   0   4   9        1.01        0.93      0.54 o 
   1   4   9       39.57       57.09      1.96 o 
   2   4   9        3.33        2.92      0.96 o 
   3   4   9       51.23       51.36      3.55 o 
   4   4   9       93.70       83.21      4.92 o 
  -4   5   9        0.85       -0.82      1.98 o 
  -3   5   9        5.27        4.10      2.03 o 
  -2   5   9        0.08        0.75      1.26 o 
  -1   5   9      112.39      121.38      3.45 o 
   0   5   9        0.05        1.66      0.96 o 
   1   5   9       59.75       60.77      2.17 o 
   2   5   9      111.26      108.75      3.60 o 
   3   5   9        0.55        0.62      1.27 o 
   4   5   9        1.01       -1.46      2.35 o 
  -4   6   9        0.07        2.90      2.42 o 
  -3   6   9        0.01        5.28      2.51 o 
  -2   6   9      145.31      129.18      5.46 o 
  -1   6   9       61.58       61.88      4.25 o 
   0   6   9       35.55       40.83      2.30 o 
   1   6   9       15.39       16.11      1.54 o 
   2   6   9      235.41      227.16      6.13 o 
   3   6   9      127.71      111.77      4.90 o 
   4   6   9        5.51        8.01      4.79 o 
  -3   7   9        0.08        0.84      2.34 o 
  -2   7   9        2.88        0.33      1.60 o 
  -1   7   9       19.06       20.84      2.58 o 
   0   7   9      158.92      166.41      5.75 o 
   1   7   9       11.53       13.34      1.63 o 
   2   7   9        3.31        7.22      1.62 o 
   3   7   9        8.02        9.52      3.00 o 
  -3   8   9        6.94       12.75      6.61 o 
  -2   8   9       20.90       21.64      2.84 o 
  -1   8   9       70.90       59.55      4.04 o 
   0   8   9       72.61       61.80      3.67 o 
   1   8   9       22.65       24.49      3.81 o 
   2   8   9       33.09       31.75      2.86 o 
   3   8   9       16.14       11.54      3.67 o 
  -2   9   9        5.87       10.87      2.45 o 
  -1   9   9       28.53       29.93      5.27 o 
   0   9   9        9.56        9.01      2.62 o 
   1   9   9        3.24        4.80      2.37 o 
   2   9   9        0.00       -1.46      3.36 o 
   0  10   9        0.23       -3.22      3.22 o 
  -5   0  10        3.48        5.70      3.38 o 
  -4   0  10        9.97       16.22      6.04 o 
  -3   0  10      210.52      220.22      7.09 o 
  -2   0  10      466.34      433.70      9.65 o 
  -1   0  10     1220.83     1187.53     20.94 o 
   0   0  10     1718.02     1908.99     39.65 o 
   1   0  10        0.70        4.25      1.73 o 
   2   0  10      278.29      265.61      9.61 o 
   3   0  10      115.01      119.06      6.74 o 
   4   0  10     1068.74     1076.42     43.72 o 
   5   0  10        1.63        4.02      4.07 o 
  -5   1  10       77.79       70.86      6.14 o 
  -4   1  10       38.00       31.58      2.63 o 
  -3   1  10       30.35       29.68      1.70 o 
  -2   1  10      162.43      156.10      3.08 o 
  -1   1  10      261.96      275.57      7.68 o 
   0   1  10     4550.67     4614.86     51.06 o 
   1   1  10      115.46       92.09      3.29 o 
   2   1  10      674.20      613.35     15.50 o 
   3   1  10        5.15        5.48      1.62 o 
   4   1  10       37.64       39.31      3.51 o 
   5   1  10        0.13        0.64      2.38 o 
  -5   2  10        2.96       -0.06      2.16 o 
  -4   2  10       23.38       22.62      2.48 o 
  -3   2  10        8.12        4.78      1.31 o 
  -2   2  10     1773.31     1769.04     21.59 o 
  -1   2  10      447.00      436.11      6.97 o 
   0   2  10     1222.94     1186.10     21.10 o 
   1   2  10       60.62       64.82      3.40 o 
   2   2  10        0.14        0.42      1.07 o 
   3   2  10      147.77      158.51      5.99 o 
   4   2  10      298.14      308.14     19.08 o 
  -5   3  10        1.76       -0.85      2.81 o 
  -4   3  10      128.31      121.12      6.34 o 
  -3   3  10        0.73        0.49      0.86 o 
  -2   3  10       10.24        9.99      1.06 o 
  -1   3  10        3.73        2.74      0.64 o 
   0   3  10     1728.05     1770.21     23.33 o 
   1   3  10        0.20        6.76      2.11 o 
   2   3  10      792.95      792.32     14.72 o 
   3   3  10      117.01      113.57      4.39 o 
   4   3  10        0.29       -0.60      1.51 o 
  -4   4  10        1.42        2.13      2.02 o 
  -3   4  10       53.87       49.78      3.23 o 
  -2   4  10      776.56      786.43     19.12 o 
  -1   4  10       64.85       53.91      1.94 o 
   0   4  10     1591.43     1622.35     23.30 o 
   1   4  10       15.84       20.51      1.62 o 
   2   4  10      200.86      193.77      4.51 o 
   3   4  10        0.34        0.34      1.13 o 
   4   4  10      143.20      134.85      6.64 o 
  -4   5  10       20.23       23.58      3.39 o 
  -3   5  10        8.85        9.55      2.25 o 
  -2   5  10       10.75       13.28      1.81 o 
  -1   5  10       37.44       30.16      2.70 o 
   0   5  10      236.34      232.52      7.89 o 
   1   5  10        3.89        7.35      1.21 o 
   2   5  10     1162.07     1164.29     21.98 o 
   3   5  10        1.52        2.59      1.39 o 
   4   5  10       16.71       15.59      3.50 o 
  -4   6  10        0.18        1.41      2.25 o 
  -3   6  10       54.45       56.83      5.25 o 
  -2   6  10      147.23      138.99      5.79 o 
  -1   6  10       43.62       43.81      3.31 o 
   0   6  10      268.86      285.73      9.24 o 
   1   6  10       33.98       36.40      2.02 o 
   2   6  10      248.58      250.52      6.61 o 
   3   6  10        0.62        1.42      1.54 o 
   4   6  10       28.30       30.71      8.67 o 
  -3   7  10       40.93       32.61      3.45 o 
  -2   7  10        0.01        0.15      1.65 o 
  -1   7  10       13.67       13.38      2.10 o 
   0   7  10       11.40       16.06      1.85 o 
   1   7  10      183.59      192.02      6.24 o 
   2   7  10      127.67      131.69      4.73 o 
   3   7  10       19.19       21.67      3.79 o 
  -3   8  10       10.25        8.96      3.09 o 
  -2   8  10       38.85       40.07      3.67 o 
  -1   8  10        6.96        9.91      3.19 o 
   0   8  10      143.54      135.98      5.49 o 
   1   8  10        0.01       -0.02      1.45 o 
   2   8  10        5.16        5.72      2.01 o 
  -2   9  10       30.11       37.45      4.77 o 
  -1   9  10       29.54       28.46      3.67 o 
   0   9  10        1.64       -1.18      2.08 o 
   1   9  10       87.57       88.08      5.66 o 
   2   9  10       46.27       54.58      7.63 o 
   0  10  10        9.10        5.09      5.69 o 
  -5   1  11        1.78       -0.67      2.62 o 
  -4   1  11        0.14       -1.26      1.26 o 
  -3   1  11       26.03       26.16      1.45 o 
  -2   1  11        3.05        3.44      1.17 o 
  -1   1  11       73.73       78.95      2.68 o 
   0   1  11        3.29        5.61      0.79 o 
   1   1  11       31.40       29.50      1.45 o 
   2   1  11      302.64      299.36      8.06 o 
   3   1  11      284.80      283.69      8.66 o 
   4   1  11       49.83       49.23      3.50 o 
  -5   2  11        1.94        2.91      2.53 o 
  -4   2  11        2.37        2.18      1.44 o 
  -3   2  11       54.02       52.54      2.63 o 
  -2   2  11     1012.36     1000.79     20.24 o 
  -1   2  11      100.14      114.96      2.66 o 
   0   2  11        6.75        6.49      0.79 o 
   1   2  11      100.12      104.22      2.49 o 
   2   2  11      159.49      156.13      4.82 o 
   3   2  11      140.49      135.08      5.53 o 
   4   2  11       23.80       25.50      4.24 o 
  -5   3  11       26.93       26.34      4.85 o 
  -4   3  11      136.82      124.67      6.49 o 
  -3   3  11        7.20        7.46      1.75 o 
  -2   3  11        4.40        4.89      1.04 o 
  -1   3  11       10.71       10.54      0.73 o 
   0   3  11       65.57       75.55      1.97 o 
   1   3  11        2.24        5.60      1.13 o 
   2   3  11      145.72      147.32      4.35 o 
   3   3  11       53.60       50.07      2.89 o 
   4   3  11        2.85        3.56      1.93 o 
  -4   4  11       25.05       23.53      3.32 o 
  -3   4  11        6.19       13.79      2.37 o 
  -2   4  11       63.55       61.41      5.18 o 
  -1   4  11       66.01       56.71      2.55 o 
   0   4  11        8.73       10.68      0.99 o 
   1   4  11        0.62        1.05      0.84 o 
   2   4  11       12.50       11.39      1.31 o 
   3   4  11        2.43        2.93      1.66 o 
   4   4  11       11.48        7.31      2.43 o 
  -4   5  11        5.22        5.68      2.55 o 
  -3   5  11        1.08       -0.04      1.55 o 
  -2   5  11       11.11       15.74      4.05 o 
  -1   5  11        0.25        0.50      1.43 o 
   0   5  11       18.60       20.00      1.40 o 
   1   5  11      177.25      182.57      4.54 o 
   2   5  11       27.51       26.48      1.86 o 
   3   5  11        0.29        0.38      1.76 o 
   4   5  11        6.72        9.03      4.84 o 
  -4   6  11        5.21        1.27      2.26 o 
  -3   6  11        0.60        4.35      4.39 o 
  -2   6  11       25.63       26.59      2.70 o 
  -1   6  11      199.65      184.34      6.87 o 
   0   6  11       35.58       28.21      2.79 o 
   1   6  11       90.88       89.75      3.30 o 
   2   6  11        2.92        3.71      1.33 o 
   3   6  11        8.12        8.97      2.51 o 
  -3   7  11        0.09        1.59      1.90 o 
  -2   7  11       16.50       18.46      2.59 o 
  -1   7  11       53.72       44.34      4.06 o 
   0   7  11        8.08        6.45      1.63 o 
   1   7  11       45.88       46.19      2.55 o 
   2   7  11       20.48       18.03      2.14 o 
   3   7  11        1.40        1.05      2.15 o 
  -3   8  11        4.31        3.86      2.69 o 
  -2   8  11       54.92       49.18      4.18 o 
  -1   8  11      105.05      109.07      6.13 o 
   0   8  11        0.87        1.70      1.68 o 
   1   8  11        4.56        7.25      2.03 o 
   2   8  11        4.54        6.06      2.72 o 
  -2   9  11       13.93        8.07      2.95 o 
  -1   9  11        8.77       16.80      3.25 o 
   0   9  11        0.00        2.14      2.57 o 
   1   9  11       19.26       25.69      3.32 o 
  -5   0  12       11.60       17.42      4.64 o 
  -4   0  12        0.13       -1.51      2.92 o 
  -3   0  12       26.80       29.35      4.26 o 
  -2   0  12      259.55      265.31      7.18 o 
  -1   0  12      879.85      863.41     17.24 o 
   0   0  12       47.70       27.31      1.50 o 
   1   0  12     1930.15     2078.21     54.27 o 
   2   0  12      314.34      305.88     11.83 o 
   3   0  12      384.30      359.44     14.85 o 
   4   0  12      120.81      133.08      9.31 o 
  -5   1  12       20.49       26.87      4.56 o 
  -4   1  12       92.50       95.72      5.87 o 
  -3   1  12      267.22      266.23     11.59 o 
  -2   1  12        4.54        4.46      1.00 o 
  -1   1  12      395.76      396.56      7.21 o 
   0   1  12       11.89       13.44      0.91 o 
   1   1  12     2541.89     2581.36     35.02 o 
   2   1  12     1222.00     1141.96     25.19 o 
   3   1  12       45.74       46.27      3.23 o 
   4   1  12       61.27       73.55      4.80 o 
  -5   2  12       36.91       37.67      4.73 o 
  -4   2  12        6.87        9.24      1.91 o 
  -3   2  12       37.09       36.94      2.80 o 
  -2   2  12       21.17       18.89      1.38 o 
  -1   2  12      643.38      651.21     10.87 o 
   0   2  12     1105.07     1123.59     15.65 o 
   1   2  12      123.84      109.24      3.51 o 
   2   2  12      156.27      153.12      3.96 o 
   3   2  12       14.44       16.23      2.28 o 
   4   2  12       39.12       37.45      3.40 o 
  -4   3  12        2.49        3.42      1.90 o 
  -3   3  12      531.73      509.77     14.23 o 
  -2   3  12       10.76       11.12      1.20 o 
  -1   3  12        1.25        1.38      0.67 o 
   0   3  12       56.45       53.57      1.72 o 
   1   3  12      728.07      743.38     11.46 o 
   2   3  12      532.25      528.55     13.36 o 
   3   3  12       37.08       41.90      3.12 o 
   4   3  12      125.82      132.44      6.51 o 
  -4   4  12        5.81        8.36      2.55 o 
  -3   4  12       30.85       28.86      2.93 o 
  -2   4  12       11.35       13.42      2.08 o 
  -1   4  12      173.04      148.89      6.80 o 
   0   4  12     1270.58     1270.58     19.44 o 
   1   4  12       63.86       59.29      2.12 o 
   2   4  12      139.58      137.36      4.44 o 
   3   4  12       98.18       92.11      4.78 o 
   4   4  12       50.99       51.81      4.34 o 
  -4   5  12       15.26       17.63      3.20 o 
  -3   5  12      108.87      105.45      5.26 o 
  -2   5  12      124.08      136.35      5.61 o 
  -1   5  12       29.63       27.64      1.72 o 
   0   5  12      240.10      231.55      5.01 o 
   1   5  12       16.22       21.45      1.60 o 
   2   5  12      117.26      122.00      3.82 o 
   3   5  12      154.50      138.68      5.64 o 
   4   5  12       24.10       27.24      4.34 o 
  -4   6  12        1.41        2.84      2.52 o 
  -3   6  12       46.54       45.81      3.76 o 
  -2   6  12        7.91        7.63      2.01 o 
  -1   6  12      472.07      440.48     13.12 o 
   0   6  12       61.77       63.33      3.34 o 
   1   6  12      150.78      162.99      4.64 o 
   2   6  12       12.67       13.54      1.73 o 
   3   6  12       42.14       48.78      4.15 o 
  -3   7  12       66.21       71.61      5.26 o 
  -2   7  12       35.18       35.32      4.66 o 
  -1   7  12        4.44        3.60      1.79 o 
   0   7  12       12.55       11.60      2.41 o 
   1   7  12       10.97       12.08      1.64 o 
   2   7  12       62.62       59.99      3.48 o 
   3   7  12       45.14       54.16      8.57 o 
  -3   8  12        1.59        7.22      2.93 o 
  -2   8  12       32.59       39.38      4.13 o 
  -1   8  12      124.33      126.54      6.70 o 
   0   8  12        2.17        3.73      1.77 o 
   1   8  12       11.58       14.51      2.35 o 
   2   8  12        3.28       -0.28      2.16 o 
  -2   9  12       14.31       16.84      3.51 o 
  -1   9  12        7.35       16.93      4.72 o 
   0   9  12        2.52        1.01      2.18 o 
   1   9  12        0.01       -1.40      2.10 o 
  -5   1  13        0.61        1.83      2.89 o 
  -4   1  13       21.02       26.38      2.66 o 
  -3   1  13       22.42       20.01      1.92 o 
  -2   1  13       15.18       15.16      1.29 o 
  -1   1  13      153.22      164.85      4.64 o 
   0   1  13      162.47      185.88      3.68 o 
   1   1  13      107.97       95.80      2.41 o 
   2   1  13       23.74       22.55      4.11 o 
   3   1  13       47.37       48.39      3.46 o 
   4   1  13       23.90       27.00      3.20 o 
  -5   2  13        8.15        6.26      3.08 o 
  -4   2  13        0.01        2.61      1.91 o 
  -3   2  13       29.34       21.79      1.85 o 
  -2   2  13       86.20       82.86      4.04 o 
  -1   2  13       33.19       34.54      1.44 o 
   0   2  13       14.29       13.41      1.30 o 
   1   2  13       15.81       11.78      0.86 o 
   2   2  13       21.54       21.60      2.19 o 
   3   2  13       56.24       55.53      3.92 o 
   4   2  13        8.86        4.20      2.77 o 
  -4   3  13       81.70       75.20      5.06 o 
  -3   3  13      144.64      126.33      5.81 o 
  -2   3  13       46.75       42.74      1.92 o 
  -1   3  13       30.93       33.47      2.52 o 
   0   3  13        1.82        2.20      1.06 o 
   1   3  13        6.98        7.30      0.87 o 
   2   3  13        5.85        3.79      2.34 o 
   3   3  13      168.05      166.27      6.68 o 
   4   3  13        4.39        3.84      2.28 o 
  -4   4  13       40.80       36.81      3.79 o 
  -3   4  13        9.61       12.19      2.94 o 
  -2   4  13      162.69      171.03      5.96 o 
  -1   4  13       56.01       64.43      3.45 o 
   0   4  13        1.60        1.61      0.88 o 
   1   4  13      153.06      148.76      3.91 o 
   2   4  13       14.83       19.26      1.81 o 
   3   4  13       21.21       21.05      2.82 o 
   4   4  13        0.08        0.73      1.97 o 
  -4   5  13        0.00        0.76      2.08 o 
  -3   5  13       29.59       28.77      3.03 o 
  -2   5  13       67.28       69.63      4.32 o 
  -1   5  13      116.15      113.18      4.92 o 
   0   5  13        1.63        2.61      1.63 o 
   1   5  13      107.30      100.93      3.27 o 
   2   5  13       54.77       54.63      3.07 o 
   3   5  13       14.11       12.27      2.55 o 
   4   5  13        9.46        9.18      3.63 o 
  -4   6  13        0.00        1.44      2.48 o 
  -3   6  13        1.74        3.93      2.02 o 
  -2   6  13       40.12       36.63      3.15 o 
  -1   6  13        1.03        4.71      2.62 o 
   0   6  13        0.71        0.52      1.18 o 
   1   6  13        6.78        6.87      1.32 o 
   2   6  13       32.12       29.61      3.16 o 
   3   6  13        1.62        0.70      1.91 o 
  -3   7  13       21.88       24.42      3.36 o 
  -2   7  13        0.03        1.28      1.97 o 
  -1   7  13        7.21        8.06      2.21 o 
   0   7  13        2.92        3.97      1.57 o 
   1   7  13       73.62       62.87      3.37 o 
   2   7  13       49.82       45.84      3.39 o 
   3   7  13        9.81       15.05      7.27 o 
  -2   8  13        0.33       -0.27      2.00 o 
  -1   8  13       49.58       50.22      4.38 o 
   0   8  13       45.32       44.90      3.94 o 
   1   8  13        3.68        7.39      3.04 o 
   2   8  13        0.73       -0.96      2.36 o 
  -1   9  13       28.22       22.55      4.87 o 
   0   9  13       11.95        9.85      2.95 o 
   1   9  13        0.18        1.16      3.25 o 
  -5   0  14        4.96       -1.54      5.21 o 
  -4   0  14        2.56        0.40      2.27 o 
  -3   0  14       34.94       28.73      2.43 o 
  -2   0  14       26.86       26.16      3.60 o 
  -1   0  14     2814.64     2947.93     74.31 o 
   0   0  14        5.38        2.36      1.09 o 
   1   0  14      741.82      710.52     22.15 o 
   2   0  14      160.44      155.47      7.63 o 
   3   0  14       54.37       59.60     11.13 o 
   4   0  14        7.85        4.40      4.20 o 
  -5   1  14        0.35        2.07      3.00 o 
  -4   1  14       50.89       52.25      5.49 o 
  -3   1  14      392.68      403.75     10.14 o 
  -2   1  14       86.95       83.35      2.59 o 
  -1   1  14      319.10      294.83      9.21 o 
   0   1  14       38.50       42.29      1.41 o 
   1   1  14       49.67       52.58      3.15 o 
   2   1  14      451.97      458.16     12.15 o 
   3   1  14     1027.57      985.79     26.58 o 
   4   1  14       33.66       34.96      3.38 o 
  -4   2  14       15.41       13.41      2.45 o 
  -3   2  14        3.82        5.23      2.43 o 
  -2   2  14       23.08       20.79      1.29 o 
  -1   2  14     1091.44     1120.57     17.09 o 
   0   2  14       74.80       65.73      1.92 o 
   1   2  14      725.25      743.38     16.61 o 
   2   2  14       52.73       50.84      3.21 o 
   3   2  14        9.55        9.58      2.23 o 
   4   2  14       11.93       16.37      2.99 o 
  -4   3  14        1.41       -0.56      1.80 o 
  -3   3  14      455.72      477.46     14.81 o 
  -2   3  14       44.31       43.57      3.92 o 
  -1   3  14      602.94      589.71      9.54 o 
   0   3  14        1.11        0.37      1.11 o 
   1   3  14      113.45      112.50      3.07 o 
   2   3  14      185.16      189.21      6.40 o 
   3   3  14      355.14      359.98     11.95 o 
   4   3  14       68.08       74.42      5.39 o 
  -4   4  14       18.67       18.97      3.16 o 
  -3   4  14        8.59        8.27      2.22 o 
  -2   4  14       72.55       69.73      3.67 o 
  -1   4  14      415.14      424.87     11.64 o 
   0   4  14       67.14       72.49      2.35 o 
   1   4  14     1349.19     1318.04     22.01 o 
   2   4  14        6.38        8.88      1.92 o 
   3   4  14       16.27       17.73      2.48 o 
   4   4  14        0.96        0.70      2.08 o 
  -4   5  14        3.45        1.47      2.26 o 
  -3   5  14      133.74      162.72     20.44 o 
  -2   5  14       40.76       47.15      3.46 o 
  -1   5  14      350.25      357.60     10.85 o 
   0   5  14       20.81       18.97      1.73 o 
   1   5  14      853.75      826.47     16.04 o 
   2   5  14       42.65       36.03      3.39 o 
   3   5  14      266.34      261.99      9.97 o 
  -3   6  14        0.94        1.37      2.04 o 
  -2   6  14       29.27       25.12      2.76 o 
  -1   6  14       13.18       14.74      2.40 o 
   0   6  14       95.49       91.95      4.39 o 
   1   6  14      328.68      314.87      7.79 o 
   2   6  14        4.52       10.91      2.19 o 
   3   6  14       17.16       18.19      3.36 o 
  -3   7  14        8.01       12.94      3.11 o 
  -2   7  14       35.91       39.04      4.11 o 
  -1   7  14       54.88       56.70      3.83 o 
   0   7  14        1.38        1.23      1.38 o 
   1   7  14       47.68       50.45      3.28 o 
   2   7  14        7.18        6.91      2.03 o 
   3   7  14       16.45       10.67      4.05 o 
  -2   8  14        0.84        3.55      2.45 o 
  -1   8  14       33.20       31.38      3.62 o 
   0   8  14      125.62      139.39      6.44 o 
   1   8  14       53.16       54.36      3.88 o 
   2   8  14        5.93       11.05      3.66 o 
  -1   9  14       48.07       49.75      4.79 o 
   0   9  14        7.23        7.87      3.35 o 
   1   9  14        0.14       -1.15      3.27 o 
  -4   1  15       16.64       15.27      2.38 o 
  -3   1  15       95.36       95.94      3.77 o 
  -2   1  15        4.97        5.01      1.07 o 
  -1   1  15        4.47        3.57      1.33 o 
   0   1  15       14.02       15.11      1.06 o 
   1   1  15       18.69       16.70      1.39 o 
   2   1  15       12.32       12.26      2.46 o 
   3   1  15       17.21       16.04      2.61 o 
   4   1  15        3.69        2.67      1.75 o 
  -4   2  15        0.74       -1.33      1.76 o 
  -3   2  15       13.21       15.00      1.73 o 
  -2   2  15       10.45       13.76      1.39 o 
  -1   2  15        6.24        5.89      1.43 o 
   0   2  15       53.70       55.03      1.89 o 
   1   2  15      127.90      124.21      4.51 o 
   2   2  15      417.22      409.41     11.60 o 
   3   2  15       20.38       26.10      3.00 o 
   4   2  15        7.53       10.39      3.12 o 
  -4   3  15        5.81        5.07      2.24 o 
  -3   3  15       96.25       97.86      5.04 o 
  -2   3  15       14.63       12.72      1.42 o 
  -1   3  15       75.28       80.85      2.43 o 
   0   3  15        5.63        5.98      1.02 o 
   1   3  15       81.29       77.80      2.42 o 
   2   3  15       23.61       24.12      2.54 o 
   3   3  15       32.41       32.86      3.03 o 
   4   3  15       66.42       63.86      5.26 o 
  -4   4  15        1.71        0.38      1.96 o 
  -3   4  15        3.32        5.73      2.15 o 
  -2   4  15        3.74        5.12      2.64 o 
  -1   4  15        1.57        5.75      2.77 o 
   0   4  15      231.42      226.14      6.81 o 
   1   4  15        3.52        0.77      0.95 o 
   2   4  15       10.25       10.77      1.59 o 
   3   4  15       12.67       13.70      2.35 o 
   4   4  15        0.22        2.66      2.53 o 
  -4   5  15        2.21        8.20      2.92 o 
  -3   5  15        0.04       -0.36      1.91 o 
  -2   5  15       95.03       85.29     10.73 o 
  -1   5  15       86.85       90.88     11.56 o 
   0   5  15      172.92      177.93      4.55 o 
   1   5  15        2.30        3.96      1.53 o 
   2   5  15        8.38        8.47      1.91 o 
   3   5  15        1.33       -2.16      2.16 o 
  -3   6  15        2.30        1.46      2.08 o 
  -2   6  15       11.28       17.28      3.36 o 
  -1   6  15       24.24       23.39      2.61 o 
   0   6  15        0.02        2.44      1.28 o 
   1   6  15       35.73       33.12      2.63 o 
   2   6  15        0.28        1.79      1.73 o 
   3   6  15        1.03        1.21      2.08 o 
  -3   7  15        1.04        1.81      2.38 o 
  -2   7  15       31.92       31.26      5.04 o 
  -1   7  15        5.02        7.49      3.25 o 
   0   7  15       28.17       33.11      2.69 o 
   1   7  15       12.11       15.37      3.00 o 
   2   7  15        0.69        1.52      1.69 o 
  -2   8  15        0.80        0.00      1.90 o 
  -1   8  15        0.06        0.89      2.10 o 
   0   8  15       14.57       21.79      3.03 o 
   1   8  15        2.31        5.24      2.58 o 
   2   8  15        2.07        3.62      3.62 o 
  -1   9  15        0.81       -1.14      2.42 o 
   0   9  15        2.03        2.76      2.59 o 
  -4   0  16        2.82        2.60      2.73 o 
  -3   0  16        9.94       11.47      2.10 o 
  -2   0  16       56.55       53.54      5.21 o 
  -1   0  16       37.47       37.79      3.31 o 
   0   0  16     2382.01     2564.22     52.18 o 
   1   0  16      377.31      356.86     13.56 o 
   2   0  16      254.54      268.26     13.87 o 
   3   0  16      117.09      136.43     17.93 o 
   4   0  16        9.28        7.40      5.00 o 
  -4   1  16        0.47        3.38      1.96 o 
  -3   1  16      147.91      159.29      5.44 o 
  -2   1  16      230.66      248.95      5.96 o 
  -1   1  16      272.40      277.48      6.21 o 
   0   1  16      308.33      292.37      5.40 o 
   1   1  16      135.80      131.72      6.07 o 
   2   1  16      189.33      194.95      7.08 o 
   3   1  16      347.68      344.54     11.83 o 
   4   1  16       45.36       49.20      5.60 o 
  -4   2  16       54.83       54.74      4.19 o 
  -3   2  16       18.17       23.97      2.18 o 
  -2   2  16        0.04        2.75      1.96 o 
  -1   2  16      101.82      111.15      7.29 o 
   0   2  16      688.54      733.32     12.68 o 
   1   2  16     1162.33     1036.80     30.77 o 
   2   2  16        1.00        3.51      3.29 o 
   3   2  16      281.40      284.30     10.51 o 
   4   2  16        3.90        5.30      2.56 o 
  -4   3  16       42.91       42.01      4.50 o 
  -3   3  16        0.41        0.78      1.70 o 
  -2   3  16      156.59      153.86      5.96 o 
  -1   3  16      696.18      700.31     12.38 o 
   0   3  16        0.28        1.41      1.01 o 
   1   3  16      253.98      249.43      6.16 o 
   2   3  16      106.24      107.40      4.93 o 
   3   3  16      131.71      107.15      5.70 o 
   4   3  16       45.07       57.23      5.01 o 
  -4   4  16       89.76       78.63      5.64 o 
  -3   4  16        2.16        2.21      1.61 o 
  -2   4  16        0.21        0.88      1.85 o 
  -1   4  16      337.83      345.36      8.24 o 
   0   4  16       76.77       74.28      2.55 o 
   1   4  16      355.18      334.99      7.13 o 
   2   4  16       57.93       59.27      3.59 o 
   3   4  16       56.66       60.62      4.45 o 
  -4   5  16       16.29       15.52      3.13 o 
  -3   5  16        2.86       -0.95      2.00 o 
  -2   5  16      135.81      136.34      6.12 o 
  -1   5  16      135.38      137.92      5.81 o 
   0   5  16      103.20       99.82      3.18 o 
   1   5  16       74.39       72.79      2.81 o 
   2   5  16      180.24      162.94      6.19 o 
   3   5  16       43.90       46.70      4.25 o 
  -3   6  16       32.95       34.89      4.16 o 
  -2   6  16       49.25       44.39      6.31 o 
  -1   6  16       29.10       33.62      3.23 o 
   0   6  16       12.10       12.04      1.86 o 
   1   6  16      144.54      147.71      4.66 o 
   2   6  16      102.84      100.06      4.79 o 
   3   6  16        7.16        8.22      2.96 o 
  -3   7  16        3.00        3.74      2.65 o 
  -2   7  16       49.28       56.26      4.51 o 
  -1   7  16       54.37       56.63      4.18 o 
   0   7  16        9.61       10.70      1.99 o 
   1   7  16        0.04       -1.92      1.92 o 
   2   7  16        9.55       12.64      3.10 o 
  -2   8  16        0.40        0.83      2.25 o 
  -1   8  16        0.02       -1.06      1.88 o 
   0   8  16        0.02        8.00      3.29 o 
   1   8  16      111.18      106.22      6.49 o 
  -4   1  17        0.55        1.54      2.00 o 
  -3   1  17       13.10       14.11      1.82 o 
  -2   1  17        3.22        2.55      1.13 o 
  -1   1  17      101.52      108.36      3.72 o 
   0   1  17       51.12       54.37      2.12 o 
   1   1  17      169.64      158.38      7.07 o 
   2   1  17       69.51       60.06      3.53 o 
   3   1  17        0.80       -0.41      1.35 o 
   4   1  17        1.10        3.71      2.46 o 
  -4   2  17        0.59        1.02      2.55 o 
  -3   2  17       24.82       22.46      2.16 o 
  -2   2  17       70.19       66.00      2.98 o 
  -1   2  17        0.24        2.83      1.88 o 
   0   2  17       59.57       61.04      2.53 o 
   1   2  17       98.36       97.19      3.24 o 
   2   2  17      147.74      141.30      5.82 o 
   3   2  17       52.25       40.84      3.50 o 
   4   2  17        4.15        6.67      2.75 o 
  -4   3  17        7.08        4.68      2.35 o 
  -3   3  17       10.66       12.90      2.70 o 
  -2   3  17        1.30       -0.34      1.30 o 
  -1   3  17        2.66        5.73      2.69 o 
   0   3  17      144.39      142.35      3.79 o 
   1   3  17        0.72        1.97      1.06 o 
   2   3  17        0.01        0.71      1.51 o 
   3   3  17        1.60        2.48      2.48 o 
   4   3  17        3.29        1.78      2.72 o 
  -4   4  17        4.75        4.79      3.52 o 
  -3   4  17        2.47        3.73      2.16 o 
  -2   4  17       11.38       17.00      2.52 o 
  -1   4  17       67.20       67.87      5.31 o 
   0   4  17       20.20       15.88      1.47 o 
   1   4  17      139.52      131.30      4.57 o 
   2   4  17       10.57       12.35      2.30 o 
   3   4  17        2.34        1.68      2.44 o 
  -4   5  17        9.03       12.38      6.29 o 
  -3   5  17       59.97       49.35      4.19 o 
  -2   5  17       60.31       51.82      4.07 o 
  -1   5  17        3.50        1.63      1.85 o 
   0   5  17       39.03       35.71      2.23 o 
   1   5  17        1.43        1.63      1.31 o 
   2   5  17       29.19       34.18      3.38 o 
   3   5  17        1.80        0.50      2.06 o 
  -3   6  17        2.16        1.38      2.42 o 
  -2   6  17       14.49       16.70      2.93 o 
  -1   6  17        0.48        1.10      1.59 o 
   0   6  17       14.04       14.63      1.98 o 
   1   6  17       10.84       11.59      2.00 o 
   2   6  17        1.13        1.44      1.90 o 
   3   6  17        7.48        6.80      2.90 o 
  -3   7  17        0.34        1.26      4.94 o 
  -2   7  17        0.31        2.58      2.37 o 
  -1   7  17       12.08       15.56      2.64 o 
   0   7  17        5.00        5.84      2.06 o 
   1   7  17        7.89        6.81      2.34 o 
   2   7  17       15.32       20.41      3.74 o 
  -2   8  17        1.09       -2.01      2.29 o 
  -1   8  17        1.03        0.94      2.20 o 
   0   8  17        1.15        0.52      1.92 o 
   1   8  17        3.75        6.23      3.41 o 
  -4   0  18      111.27      107.57     24.41 o 
  -3   0  18       15.17       17.64      2.51 o 
  -2   0  18        8.58       10.98      2.27 o 
  -1   0  18      113.77      115.24      7.52 o 
   0   0  18       41.66       41.73      3.43 o 
   1   0  18      724.25      737.07     25.95 o 
   2   0  18      483.75      476.92     19.99 o 
   3   0  18      132.02      136.12      9.21 o 
   4   0  18       84.72       86.06      8.63 o 
  -4   1  18        0.83       -0.65      2.34 o 
  -3   1  18        0.01        0.46      1.26 o 
  -2   1  18      618.07      676.53     14.27 o 
  -1   1  18       15.38       15.02      1.43 o 
   0   1  18      511.55      524.63      9.68 o 
   1   1  18      188.55      183.67      6.56 o 
   2   1  18      136.32      134.61      5.58 o 
   3   1  18        0.46       -0.48      1.76 o 
   4   1  18       43.30       41.97      4.44 o 
  -4   2  18       71.83       72.46      6.25 o 
  -3   2  18        7.01        8.04      1.86 o 
  -2   2  18      190.37      186.82      5.52 o 
  -1   2  18       15.11       19.13      1.94 o 
   0   2  18       10.01       13.51      1.53 o 
   1   2  18      512.84      492.02     10.77 o 
   2   2  18      668.38      696.74     24.56 o 
   3   2  18       37.29       37.50      4.60 o 
   4   2  18       43.86       43.49      5.75 o 
  -4   3  18        1.01        3.88      2.31 o 
  -3   3  18       34.78       33.36      3.30 o 
  -2   3  18      200.15      210.86      7.49 o 
  -1   3  18        0.22        0.55      1.16 o 
   0   3  18      804.38      781.60     14.46 o 
   1   3  18        9.84       10.11      1.56 o 
   2   3  18       46.00       41.62      3.39 o 
   3   3  18       31.64       31.34      3.82 o 
  -4   4  18      110.70      103.52      6.40 o 
  -3   4  18        1.22        1.66      2.02 o 
  -2   4  18      150.56      157.70      6.77 o 
  -1   4  18       19.29       18.39      2.12 o 
   0   4  18      601.05      571.49     11.58 o 
   1   4  18        4.21        2.57      1.38 o 
   2   4  18      517.89      509.24     23.08 o 
   3   4  18       60.23       77.45      5.39 o 
  -3   5  18       29.12       32.15      3.58 o 
  -2   5  18       40.44       38.56      3.68 o 
  -1   5  18       22.02       25.06      2.90 o 
   0   5  18      200.61      195.67      6.34 o 
   1   5  18       13.97       15.03      1.98 o 
   2   5  18        5.39        7.40      2.26 o 
   3   5  18        6.69        5.82      2.64 o 
  -3   6  18       27.28       25.05      3.81 o 
  -2   6  18       34.16       40.00      3.81 o 
  -1   6  18        0.04        2.08      1.68 o 
   0   6  18      206.45      193.71      7.07 o 
   1   6  18        6.10        4.86      2.37 o 
   2   6  18      203.28      201.49      8.80 o 
  -2   7  18        9.06        8.98      2.94 o 
  -1   7  18       75.66      102.10      9.99 o 
   0   7  18       88.67       91.98      6.39 o 
   1   7  18        0.11        2.81      2.09 o 
   2   7  18        1.69        1.51      2.60 o 
  -1   8  18       11.34       11.13      2.77 o 
   0   8  18        0.65       -1.14      2.51 o 
   1   8  18        4.24        7.82      5.07 o 
  -4   1  19        6.03        1.74      2.57 o 
  -3   1  19        1.04        4.45      1.66 o 
  -2   1  19       11.41       10.61      2.12 o 
  -1   1  19       21.17       21.48      2.10 o 
   0   1  19        0.42        3.64      1.39 o 
   1   1  19       10.91       10.85      1.84 o 
   2   1  19       14.09       15.15      2.25 o 
   3   1  19        1.51        1.99      2.00 o 
  -4   2  19        5.12        6.28      2.76 o 
  -3   2  19        0.12        3.67      1.85 o 
  -2   2  19       66.24       66.35      2.70 o 
  -1   2  19        0.07        0.16      1.04 o 
   0   2  19       30.90       29.25      1.65 o 
   1   2  19       59.23       49.27      3.36 o 
   2   2  19       17.55       16.06      2.67 o 
   3   2  19       20.69       18.26      3.03 o 
  -4   3  19        0.88       -3.03      3.03 o 
  -3   3  19        0.10        1.52      1.85 o 
  -2   3  19        5.91        5.73      2.06 o 
  -1   3  19      295.90      292.91      6.85 o 
   0   3  19       17.92       14.96      1.74 o 
   1   3  19       92.81       98.75      4.43 o 
   2   3  19        0.88        0.80      1.61 o 
   3   3  19       28.56       22.13      3.27 o 
  -4   4  19        3.17        5.65      4.27 o 
  -3   4  19        4.09        8.39      2.43 o 
  -2   4  19        0.02        1.99      1.93 o 
  -1   4  19      140.35      142.10      4.98 o 
   0   4  19      196.56      177.58      5.36 o 
   1   4  19        5.03        6.77      1.45 o 
   2   4  19       11.62       17.04      4.15 o 
   3   4  19       40.22       39.32      4.18 o 
  -3   5  19        7.35        9.13      2.94 o 
  -2   5  19       43.93       45.08      4.08 o 
  -1   5  19        0.28        1.06      1.71 o 
   0   5  19        0.78       -0.28      1.22 o 
   1   5  19        3.52        3.35      1.57 o 
   2   5  19        7.28        9.40      2.56 o 
   3   5  19        0.58        3.97      2.68 o 
  -3   6  19       15.84       12.98      4.12 o 
  -2   6  19       11.32       14.16      3.31 o 
  -1   6  19       19.25       23.14      3.06 o 
   0   6  19        7.53        8.54      1.97 o 
   1   6  19        8.75        6.49      2.26 o 
   2   6  19        0.93       -1.09      2.50 o 
  -2   7  19        2.66        5.42      3.20 o 
  -1   7  19        4.79        4.40      2.40 o 
   0   7  19        0.34       -2.12      2.12 o 
   1   7  19        1.66        2.44      2.18 o 
   2   7  19       17.38       20.62      5.07 o 
  -1   8  19        5.89        3.68      2.69 o 
   0   8  19        0.00        4.25      3.04 o 
  -4   0  20       76.58       70.52     12.74 o 
  -3   0  20       42.74       53.38      6.41 o 
  -2   0  20      165.18      174.69      7.24 o 
  -1   0  20       30.71       27.27      2.88 o 
   0   0  20       51.01       51.22      3.08 o 
   1   0  20       30.07       17.24      3.54 o 
   2   0  20      656.63      641.72     26.31 o 
   3   0  20       15.22       14.89      9.21 o 
  -4   1  20        1.71       -1.01      3.01 o 
  -3   1  20        1.24        2.09      1.53 o 
  -2   1  20       56.00       57.62      2.74 o 
  -1   1  20      498.56      518.76     10.81 o 
   0   1  20      216.03      207.28      5.57 o 
   1   1  20      115.78      126.28      5.36 o 
   2   1  20      227.75      234.61      9.11 o 
   3   1  20       13.34       14.69      2.86 o 
  -4   2  20       17.77       13.43      6.27 o 
  -3   2  20       21.65       18.09      5.31 o 
  -2   2  20      208.22      223.42      6.17 o 
  -1   2  20       14.18       17.02      1.60 o 
   0   2  20        7.65        7.43      1.43 o 
   1   2  20       24.81       27.80      2.62 o 
   2   2  20      589.98      554.92     17.23 o 
   3   2  20       52.97       60.49      5.31 o 
  -4   3  20        5.04        0.79      2.68 o 
  -3   3  20        0.07        1.56      1.97 o 
  -2   3  20      216.95      200.35      7.46 o 
  -1   3  20       26.11       22.57      2.02 o 
   0   3  20      740.19      701.36     17.32 o 
   1   3  20        7.63        8.79      1.85 o 
   2   3  20      158.89      165.58      8.98 o 
   3   3  20       11.82       16.79      3.72 o 
  -3   4  20      102.28      103.62      6.51 o 
  -2   4  20       21.72       30.45      5.16 o 
  -1   4  20       20.15       19.08      2.17 o 
   0   4  20      113.36      111.05      3.69 o 
   1   4  20      181.60      159.59      5.63 o 
   2   4  20       61.95       57.43      3.93 o 
   3   4  20      110.56      124.02      7.18 o 
  -3   5  20        7.33        8.46      2.98 o 
  -2   5  20       34.27       41.19      3.73 o 
  -1   5  20       55.54       51.17      3.69 o 
   0   5  20      203.07      209.62      7.41 o 
   1   5  20       28.72       32.72      2.75 o 
   2   5  20        6.33        6.73      2.54 o 
  -3   6  20        7.16       10.76      4.00 o 
  -2   6  20       53.69       49.35      5.57 o 
  -1   6  20        2.77        2.65      2.70 o 
   0   6  20        3.78        4.30      1.67 o 
   1   6  20       34.06       27.34      3.21 o 
   2   6  20       67.46       68.19      6.14 o 
  -2   7  20        4.74        1.50      2.26 o 
  -1   7  20        0.55        3.06      2.38 o 
   0   7  20      157.86      166.70      9.58 o 
   1   7  20       50.75       51.82      6.34 o 
  -4   1  21        4.59        3.00      2.90 o 
  -3   1  21        6.28        5.18      1.65 o 
  -2   1  21       13.55       15.37      1.77 o 
  -1   1  21        1.74        1.31      1.05 o 
   0   1  21        0.49        0.22      1.00 o 
   1   1  21       56.34       51.50      3.55 o 
   2   1  21        8.94        8.76      2.18 o 
   3   1  21        4.19        3.69      3.11 o 
  -4   2  21        1.77       -2.53      2.91 o 
  -3   2  21       13.28       11.05      2.42 o 
  -2   2  21       52.41       49.99      3.04 o 
  -1   2  21        3.49        1.47      1.22 o 
   0   2  21      175.07      178.43      4.86 o 
   1   2  21       30.17       33.35      5.62 o 
   2   2  21        9.70        3.35      3.14 o 
   3   2  21        1.64        2.33      2.22 o 
  -3   3  21        0.01        1.36      2.07 o 
  -2   3  21       32.12       33.65      3.15 o 
  -1   3  21       50.41       47.88      2.40 o 
   0   3  21      282.94      254.54      6.40 o 
   1   3  21        0.25        3.55      3.11 o 
   2   3  21        0.06        0.58      1.78 o 
   3   3  21        4.06        1.03      2.15 o 
  -3   4  21       14.74       10.13      2.93 o 
  -2   4  21        6.78        5.16      2.25 o 
  -1   4  21       83.42       72.52      3.52 o 
   0   4  21        5.99        6.69      1.97 o 
   1   4  21        3.08        8.42      2.14 o 
   2   4  21        2.05        2.92      1.85 o 
   3   4  21        3.13        0.40      2.15 o 
  -3   5  21        0.98        1.51      2.50 o 
  -2   5  21        7.86        9.76      2.71 o 
  -1   5  21        0.07       -0.63      1.89 o 
   0   5  21       26.38       21.82      2.54 o 
   1   5  21        0.99       -0.68      1.75 o 
   2   5  21        3.36        4.43      2.41 o 
  -2   6  21        3.65        7.07      3.25 o 
  -1   6  21        0.95        1.03      2.09 o 
   0   6  21        1.57       -1.23      2.27 o 
   1   6  21       53.27       56.64      6.07 o 
   2   6  21        0.01       -2.22      2.46 o 
  -1   7  21        3.34        2.76      2.44 o 
   0   7  21        1.50       -0.18      2.54 o 
   1   7  21        0.42        5.15      4.12 o 
  -4   0  22        2.29        6.41      6.26 o 
  -3   0  22      104.06      109.00      8.39 o 
  -2   0  22       29.63       31.28      3.19 o 
  -1   0  22      126.82      130.86      6.18 o 
   0   0  22      224.68      211.89     11.33 o 
   1   0  22      199.76      202.41     15.42 o 
   2   0  22       19.02       21.54      3.61 o 
   3   0  22       80.11       90.96      8.44 o 
  -4   1  22        5.83        8.57      3.50 o 
  -3   1  22        5.00        4.14      1.82 o 
  -2   1  22        1.79        1.00      1.16 o 
  -1   1  22      108.35      124.92      4.22 o 
   0   1  22      476.03      482.28     10.13 o 
   1   1  22      118.57      118.61      5.28 o 
   2   1  22      133.77      139.98      7.00 o 
   3   1  22       67.82       76.01      5.24 o 
  -3   2  22      110.28      106.80      6.13 o 
  -2   2  22        5.88        6.89      1.67 o 
  -1   2  22      439.65      439.43     11.91 o 
   0   2  22        0.50        1.48      1.57 o 
   1   2  22        9.46       14.48      2.22 o 
   2   2  22       12.39       12.46      2.63 o 
   3   2  22       67.76       63.34      5.93 o 
  -3   3  22       74.95       73.70      6.08 o 
  -2   3  22        3.74        5.79      2.72 o 
  -1   3  22      148.95      135.82      4.57 o 
   0   3  22       73.04       74.05      3.49 o 
   1   3  22      594.81      582.30     17.84 o 
   2   3  22       23.08       29.76      3.52 o 
   3   3  22       10.78       17.04      3.47 o 
  -3   4  22       26.16       32.06      4.75 o 
  -2   4  22       27.59       29.05      3.36 o 
  -1   4  22       55.62       63.78      4.05 o 
   0   4  22        0.47        1.52      1.35 o 
   1   4  22       12.28       16.84      2.61 o 
   2   4  22       36.48       40.53      4.02 o 
  -3   5  22        9.82       17.72      3.76 o 
  -2   5  22        1.90        4.91      2.51 o 
  -1   5  22      106.59      103.94      5.76 o 
   0   5  22       10.36       10.91      2.25 o 
   1   5  22      304.33      298.27     15.16 o 
   2   5  22       44.36       49.52      4.58 o 
  -2   6  22       33.35       41.68      4.54 o 
  -1   6  22       19.80       22.79      3.88 o 
   0   6  22        1.58        6.00      3.74 o 
   1   6  22        1.26       -1.31      2.50 o 
  -1   7  22       18.50       14.14      3.91 o 
   0   7  22        0.96       -2.89      2.89 o 
  -3   1  23       28.26       25.38      4.07 o 
  -2   1  23        6.85        5.40      1.51 o 
  -1   1  23        1.01        3.19      1.42 o 
   0   1  23        9.86       14.83      1.87 o 
   1   1  23        0.17       -0.57      2.42 o 
   2   1  23        4.33        2.36      2.08 o 
   3   1  23       13.21       15.64      3.61 o 
  -3   2  23        0.04        2.80      2.35 o 
  -2   2  23       98.45       95.49      5.23 o 
  -1   2  23       63.43       60.08      2.95 o 
   0   2  23       22.65       28.26      2.39 o 
   1   2  23       60.47       57.22      4.06 o 
   2   2  23       11.18       12.89      4.63 o 
   3   2  23        0.61        2.67      2.41 o 
  -3   3  23        0.73       -1.30      2.28 o 
  -2   3  23       67.18       70.35      4.87 o 
  -1   3  23      150.82      147.04      4.87 o 
   0   3  23        6.12        6.42      1.65 o 
   1   3  23        8.27       13.29      3.35 o 
   2   3  23        1.19        4.07      2.37 o 
  -3   4  23        2.86       -0.14      2.13 o 
  -2   4  23        5.70       10.03      4.17 o 
  -1   4  23        0.13       -2.09      2.21 o 
   0   4  23       31.70       33.34      2.72 o 
   1   4  23        0.06        3.36      3.37 o 
   2   4  23       17.49       10.39      4.03 o 
  -2   5  23        6.71        5.70      2.66 o 
  -1   5  23       24.02       26.03      3.41 o 
   0   5  23        1.36       -0.33      1.65 o 
   1   5  23        5.36        4.65      2.52 o 
   2   5  23       30.23       32.27      3.84 o 
  -2   6  23        6.10        2.37      2.31 o 
  -1   6  23        2.79       -0.16      2.40 o 
   0   6  23        2.58        4.82      2.51 o 
   1   6  23        4.40        5.43      3.13 o 
  -3   0  24       21.92       23.70      5.41 o 
  -2   0  24       80.18       86.72      8.47 o 
  -1   0  24       67.83       66.52      5.00 o 
   0   0  24       48.42       51.47      7.90 o 
   1   0  24      176.31      175.08     10.92 o 
   2   0  24        5.30        8.44      3.77 o 
   3   0  24      239.81      259.84     17.20 o 
  -3   1  24       95.19      105.07      7.60 o 
  -2   1  24        0.04        2.70      1.36 o 
  -1   1  24        1.27        4.43      1.58 o 
   0   1  24        6.39        6.77      2.21 o 
   1   1  24      660.22      695.84     21.86 o 
   2   1  24       10.32       17.97      3.11 o 
  -3   2  24       91.90       90.20      6.02 o 
  -2   2  24       12.67       16.60      3.01 o 
  -1   2  24      159.88      162.26      6.51 o 
   0   2  24       28.83       32.12      3.17 o 
   1   2  24       62.22       67.22      4.50 o 
   2   2  24       24.09       34.56      3.88 o 
  -3   3  24        1.05        2.77      2.52 o 
  -2   3  24       35.88       38.87      3.88 o 
  -1   3  24        8.93       10.14      2.22 o 
   0   3  24        0.06        4.07      3.01 o 
   1   3  24      280.15      279.15     10.97 o 
   2   3  24       81.83      100.77      6.42 o 
  -3   4  24        8.51      174.64    107.71 o 
  -2   4  24       27.92       27.67      3.61 o 
  -1   4  24      280.16      267.92     13.70 o 
   0   4  24       10.98       12.97      2.94 o 
   1   4  24       43.74       42.97      6.10 o 
   2   4  24       36.40       45.29      4.57 o 
  -2   5  24        1.59       -0.37      2.30 o 
  -1   5  24       20.12       20.93      3.40 o 
   0   5  24       34.25       25.64      3.71 o 
   1   5  24       48.91       62.83      6.04 o 
  -1   6  24      110.88      119.20      8.62 o 
   0   6  24       17.91       27.89      5.78 o 
  -3   1  25        4.88        2.05      2.78 o 
  -2   1  25        0.00        1.69      1.71 o 
  -1   1  25       15.48       18.07      2.16 o 
   0   1  25        0.17        1.65      1.82 o 
   1   1  25        0.46        1.22      2.33 o 
   2   1  25       10.53       15.58      3.85 o 
  -3   2  25       38.02       39.06      7.69 o 
  -2   2  25        2.11        3.45      2.94 o 
  -1   2  25        8.60        7.44      1.67 o 
   0   2  25        0.11       -1.56      1.91 o 
   1   2  25        5.94        7.50      2.14 o 
   2   2  25        0.74        2.07      2.63 o 
  -3   3  25        0.15        0.45      2.66 o 
  -2   3  25        0.16       -0.29      1.99 o 
  -1   3  25      113.74      104.21      5.95 o 
   0   3  25       31.26       31.84      3.17 o 
   1   3  25        0.02        0.62      1.88 o 
   2   3  25        2.76        7.41      2.93 o 
  -2   4  25       10.21       14.71      3.02 o 
  -1   4  25       68.45       63.87      5.40 o 
   0   4  25       20.65       21.99      3.62 o 
   1   4  25        7.38        4.02      2.31 o 
  -2   5  25       17.01       18.47      3.26 o 
  -1   5  25        4.86       13.56      3.56 o 
   0   5  25       26.84       26.87      5.45 o 
   1   5  25       16.20       20.34      4.11 o 
   0   6  25        4.29        1.17      4.64 o 
  -3   0  26        2.29        6.99      6.14 o 
  -2   0  26       69.50       68.82      5.44 o 
  -1   0  26      254.38      269.30     17.38 o 
   0   0  26        0.83        3.34      3.82 o 
   1   0  26      112.45      101.21      8.49 o 
   2   0  26       37.97       46.61      6.83 o 
  -3   1  26        0.61       -0.70      2.31 o 
  -2   1  26       64.85       56.91      3.91 o 
  -1   1  26       18.12       19.51      2.29 o 
   0   1  26       22.53       27.37      5.19 o 
   1   1  26       39.81       36.48      3.96 o 
   2   1  26       85.13       66.13      5.58 o 
  -3   2  26        0.04        1.08      2.95 o 
  -2   2  26      134.43      133.32      8.01 o 
  -1   2  26       42.35       44.37      3.25 o 
   0   2  26      128.45      122.18      8.84 o 
   1   2  26       67.70       79.67      5.86 o 
   2   2  26        9.34       16.02      3.36 o 
  -2   3  26       51.28       52.69      4.72 o 
  -1   3  26        3.10        3.55      2.71 o 
   0   3  26        2.24        3.70      2.46 o 
   1   3  26       20.76       20.77      3.05 o 
   2   3  26       15.71        9.44      4.23 o 
  -2   4  26        4.77        7.92      3.07 o 
  -1   4  26       49.77       46.64      5.51 o 
   0   4  26      227.78      222.62     13.80 o 
   1   4  26       14.23       10.22      3.11 o 
  -1   5  26        1.31       -1.70      3.60 o 
   0   5  26        0.04        1.33      3.14 o 
  -2   1  27       32.28       33.43      3.91 o 
  -1   1  27       37.07       37.91      4.40 o 
   0   1  27       20.17       25.85      3.02 o 
   1   1  27        2.65        3.35      2.21 o 
   2   1  27        2.36        4.12      2.82 o 
  -2   2  27       35.83       29.51      3.90 o 
  -1   2  27        4.23        4.39      2.12 o 
   0   2  27        8.96       14.57      2.68 o 
   1   2  27        0.47        0.22      1.96 o 
  -2   3  27        0.48        0.43      2.17 o 
  -1   3  27        6.69        6.66      3.97 o 
   0   3  27       36.09       32.69      4.32 o 
   1   3  27        1.09        1.00      2.20 o 
  -1   4  27        0.28        4.41      7.12 o 
   0   4  27        0.78       -1.45      3.42 o 
   1   4  27        0.44       -1.14      2.22 o 
  -2   0  28        2.39       -0.98      3.85 o 
  -1   0  28       36.77       44.56      5.91 o 
   0   0  28      408.33      383.80     19.95 o 
   1   0  28        7.14       11.30      4.43 o 
  -2   1  28       49.96       55.34      5.93 o 
  -1   1  28        2.09        4.72      2.30 o 
   0   1  28       30.45       33.44      3.96 o 
   1   1  28        5.05       13.02      3.51 o 
  -2   2  28        7.24       11.25      3.68 o 
  -1   2  28       11.77       16.67      4.87 o 
   0   2  28      210.48      203.02      9.45 o 
   1   2  28       21.80       29.46      4.15 o 
  -1   3  28        5.63        6.44      4.13 o 
   0   3  28        6.10        5.19      3.02 o 
   1   3  28       48.57       50.45      5.79 o 
  -1   4  28        4.43        5.84      6.20 o 
   0   4  28      133.67      137.44     11.08 o 
  -1   1  29        3.81        8.63      3.60 o 
   0   1  29        6.85       13.94      3.10 o 
   1   1  29        3.86        4.88      2.73 o 
  -1   2  29        4.69        8.88      4.26 o 
   0   2  29        8.54        8.57      3.04 o 
  -1   3  29        0.61        4.25      5.81 o 
   0   3  29        9.27        4.71      3.52 o 
  -1   0  30        0.02        3.06      3.38 o 
   0   0  30       32.84       24.13      6.02 o 
  -1   1  30       10.08       13.54      4.93 o 
   0   1  30       37.17       34.83      4.24 o 
                                                 
